# Supplementary material for: Endogenous activity modulates stimulus and circuit-specific neural tuning and predicts perceptual behavior
Source: Nat Commun. 2020 Aug 11;11:4014. doi: 10.1038/s41467-020-17729-w (PMC7419548; doi:10.1038/s41467-020-17729-w)
Supplement: Supplementary file 4 — Source Data [file 41467_2020_17729_MOESM4_ESM.xlsx]

## Sheet: Figure 2A
Figure 2A	difference in sensitivity index (Δ d')
category type	bodies	faces	words	tools	houses	scrambled
Δ d'	0.0770508	-0.0204688	0.122314	0.182506	0.192691	0.072384
	0.0263947	0.146612	0.162785	0.165173	0.272621	0.049091
	0.190721	0.0703876	0.0995886	0.0952257	0.101339	0.0596117
	0.077988	0.107419	0.128799	0.0014313	0.388778	0.0310512
	0	0.258255	0.164914	0.0139033	0.266273	0.00741947
	0.0725625	0.00346223	0.00230019	0.0207749	0.0967369	0.468382
	0.296675	0	0.129194	0.0487525	0.0179558	0.807138
	0.00189692	0.0742909	0	0.304198	0.206127	0.174572
	0.400776	0.0487525	-0.20235	0.0745975	-0.000403388	0.234351
		0.00280578	0.0440598	0.0469141	0.0595573	0.0434006
		0.107339	-0.0570622	0.00819724	0.06981	0.534379
		-0.15767	0.0279421	0	0.122675	0.354986
		0.15034	0.0662173	0.121901	0.0960149	0
		0.0717402	0.037381	0.248985	-0.0487525	0.157106
		0	-0.0628551	0.348899	0.583827	0.271232
		0.178101	0.0340274	-0.0105036	0.347705	0
		0.179262	0.0530893		0.0542107	-0.0951719
		-0.0405424	0.0535942		0.00182289	0.131867
		0.1055	0.0524949		0.127801	0.178958
		-0.0340372	0.168479		-0.0793584	0.00990467
		0.0461682	0.160049		-0.116204	0.148613
		0.0418042	0.0615337		0.513192	0.48937
		0.185885	0.0694834		0.105634	0.151647
		0.367483	0.10144		0.197945	-0.0320382
		0	-0.0429477		0.57271	0.137952
		0.32237	-0.06094		0	0.597043
		0.289043	0.0217934		0.105778	0.233844
		0.0628888	-0.0614997		0.247888	0.728968
		0.0915018	0.121581		0	0.118084
		0	0.0821133		0.0318398	0.171767
		0.0585864	0.262129		0.131893	0.0911861
		0.635667	0.287261		0.00742794	0
		-0.0542107	0.212915		0.220149	0.190453
		0.312183	0.18391		0.068874	0
		0	0.708801		0.0351016	0.161968
		0.0114339	0.323463		0.381814	0.11002
		0.146355	0.358173		0.0248084
		0.29653	0.149158
		0.256097	0
		-0.100324	0.145397
		0	0.151399
		0	-0.085344
		0	0.0582034
		-0.10488	0
		0.0583512	0.0903157
		-0.0542107	0.53513
		0.139615	0.231874
		0.104209	0.162236
		0.355488	0.329258
		0.0359892	0.271685
		0.0567521	0.182774
		0.124197	0.0318431
		0.0265091	-0.0608867
		0.730137	0.0665657
		0.446524	0.197911
		0.100833	0.344705
			0
			-0.112567
			0.045138
			0.15054
			0.0338352
			0.0582034
			-0.0278221
			-0.0735473
			0
			0.529847
			0.316684
			0.11679
			0.267126
			0.1921
			0.506611
			0.101339
			0.0551113
			0.393503
			0.304571
			0.231053
			-0.136315
			0.378687
			0.224301
			0.0637279
			0.174438
			0.114088
			0
			0.553221
			0.0208343
			0.374218
			0.485669
			0.145841

## Sheet: Figure 2B
Figure 2B	reaction time (in sec) in high modulation index (MI) group and low MI group
For trials in the Preferred category	Low MI group	High MI group		Non-Preferred category	Low MI group	High MI group
	0.809315	0.873272			0.842273	0.870908
	0.781313	0.845355			0.933264	0.868826
	0.902788	0.821479			0.909782	0.844919
	0.835912	0.974477			0.928562	0.888974
	0.630146	0.746865			0.742167	0.719418
	0.804422	0.781732			0.690708	0.709926
	0.849102	0.700958			0.656909	0.66444
	0.745457	0.829218			0.767641	0.685441
	0.867134	0.719119			0.714177	0.772489
	0.737951	0.777562			0.687827	0.740463
	0.372855	0.478904			0.408937	0.515724
	0.507508	0.649296			0.432405	0.441317
	0.871938	0.969321			0.818791	0.765939
	1.16457	0.654423			0.841216	0.884726
	0.801923	0.937395			0.763122	0.732952
	0.835721	0.920926			0.736724	0.823923
	0.511142	0.754831			0.846657	0.745386
	0.723923	0.594347			0.605284	0.638736
	0.682507	0.567316			0.609128	0.613893
	0.662962	0.682192			0.628819	0.604511
	0.560185	0.619234			0.607394	0.618624
	0.585737	0.644845			0.625491	0.615736
	0.691067	0.685822			0.638109	0.616512
	0.58505	0.622143			0.671367	0.604415
	0.616644	0.689292			0.620769	0.612357
	0.669973	0.638038			0.656467	0.594905
	0.671899	0.516648			0.636076	0.618441
	0.658457	0.648143			0.6441	0.567462
	0.665501	0.635561			0.591942	0.632166
	0.700999	0.633811			0.617956	0.616953
	0.629098	0.665987			0.597853	0.673883
	0.608333	0.751195			0.671453	0.650522
	0.619657	0.597925			0.676501	0.622101
	0.66768	0.595145			0.625624	0.638905
	0.514646	0.632884			0.703755	0.656876
	0.584835	0.68019			0.653231	0.635668
	0.729733	0.599335			0.625624	0.634819
	0.590295	0.680419			0.623743	0.69526
	0.660125	0.782096			0.641855	0.643096
	0.760574	0.694561			0.66234	0.722516
	0.707806	0.746537			0.702819	0.678007
	0.653322	0.786754			0.622017	0.706073
	0.781336	0.68903			0.624302	0.67215
	0.704481	0.633513			0.696272	0.705816
	0.541768	0.624098			0.652523	0.701285
	0.644751	0.646178			0.713097	0.631813
	0.708185	0.645749			0.690075	0.649225
	0.710239	0.892847			0.680565	0.667627
	0.658223	0.660757			0.685477	0.671124
	0.775857	0.717144			0.702416	0.691117
	0.67933	0.644292			0.716274	0.750598
	0.694984	0.621609			0.706674	0.763757
	0.73307	0.781285			0.716117	0.709791
	0.508115	0.680013			0.524254	0.576786
	0.558598	0.749001			0.528226	0.569074
	0.553764	0.592534			0.576685	0.503378
	0.53749	0.68522			0.545486	0.571322
	0.524631	0.684405			0.556927	0.597866
	0.495449	0.70846			0.539837	0.56479
	0.468677	0.654935			0.542599	0.569629
	0.534679	0.752403			0.557002	0.598047
	0.552408	0.656041			0.538402	0.574735
	0.594023	0.622567			0.587003	0.550528
	0.526486	0.64027			0.559519	0.60602
	0.438643	0.455704			0.566276	0.573226
	0.641294	0.617475			0.54962	0.534955
	0.553764	0.592534			0.576685	0.503378
	0.48781	0.490781			0.554208	0.580378
	0.560675	0.657542			0.57593	0.543049
	0.553764	0.592534			0.576685	0.503378
	0.636571	0.666553			0.623119	0.544654
	0.53228	0.618466			0.570757	0.53015
	0.447559	0.574818			0.607685	0.536729
	0.458971	0.56385			0.549023	0.577227
	0.48945	0.527518			0.481672	0.440211
	0.512515	0.488433			0.439845	0.456592
	0.481765	0.531463			0.441389	0.448086
	0.438846	0.454601			0.468292	0.435517
	0.38957	0.449082			0.45418	0.468795
	0.443012	0.431836			0.461152	0.469729
	0.400985	0.455744			0.503714	0.435225
	0.427186	0.431192			0.462509	0.471784
	0.525239	0.448465			0.431692	0.444191
	0.629108	0.453675			0.434257	0.452291
	0.415454	0.435628			0.468526	0.453557
	0.440051	0.444537			0.482976	0.444112
	0.484475	0.431148			0.476235	0.447694
	0.441888	0.438526			0.461947	0.457594
	0.410063	0.462221			0.459154	0.437684
	0.670505	0.728211			0.696333	0.704805
	0.885081	0.684497			0.736216	0.739025
	0.77555	0.628482			0.721066	0.712654
	0.72018	0.709406			0.678148	0.729858
	0.838043	0.581532			0.669269	0.740859
	0.771159	0.744961			0.701912	0.721032
	0.657575	0.685155			0.731883	0.73821
	0.789786	0.81172			0.609618	0.647004
	0.578148	0.830723			0.623561	0.665447
	0.599706	0.635492			0.618993	0.63043
	0.622184	0.669393			0.600483	0.651011
	0.77264	0.596917			0.678807	0.647251
	0.600316	0.776371			0.6012	0.629599
	0.830723	0.597045			0.688306	0.637282
	0.787348	0.654658			0.657268	0.647482
	0.68751	0.651478			0.661254	0.672193
	0.669537	0.660013			0.657346	0.678565
	0.589452	0.594068			0.661829	0.677872
	0.591835	0.611768			0.526722	0.541294
	0.581355	0.686007			0.538195	0.513519
	0.490522	0.539586			0.553248	0.514994
	0.485864	0.470261			0.555386	0.546132
	0.482893	0.498641			0.543194	0.569763
	0.497524	0.488864			0.576835	0.561993
	0.860068	0.782054			0.763756	0.754523
	0.758072	0.692919			0.786824	0.748601
	0.793475	0.657517			0.73156	0.765507
	0.744061	0.70693			0.75226	0.765057
	0.598433	0.556639			0.784551	0.775755
	0.660023	0.624309			0.776933	0.785087
	0.622677	0.623013			0.73386	0.810066
	0.654869	0.796122			0.728603	0.782877
	0.734143	0.716849			0.747144	0.764847
	0.627275	0.900463			0.779007	0.749817
	0.692931	0.733086			0.736594	0.768464
	0.612522	0.838469			0.793274	0.723172
	0.836542	0.593985			0.754244	0.770737
	0.897461	0.897461			0.78256	0.722703
	0.777744	0.782054			0.740105	0.7533
	0.556639	0.598433			0.791036	0.753338
	0.622677	0.774952			0.786469	0.794312
	0.695901	0.813897			0.730454	0.789604
	0.713285	0.737706			0.702495	0.789311
	0.648938	0.802054			0.720659	0.777283
	0.740043	0.710949			0.76505	0.752067
	0.784483	0.733826			0.789367	0.726013
	0.627275	0.900463			0.779007	0.749817
	0.651585	0.799407			0.773592	0.765208
	0.747112	0.703879			0.832968	0.733003
	0.782054	0.865557			0.739199	0.749817
	0.728046	0.728046			0.719795	0.801676
	0.718617	0.700049			0.734881	0.661766
	0.719017	0.690083			0.658488	0.702751
	0.662479	0.683517			0.689036	0.719268
	0.705147	0.613594			0.677672	0.707542
	0.640101	0.59799			0.686477	0.69369
	0.694248	0.818577			0.685834	0.708748
	0.627299	0.72254			0.71171	0.692869
	0.826936	0.65012			0.719038	0.67561
	0.722145	0.632682			0.656162	0.701676
	0.66375	0.614191			0.701771	0.696473
	0.723707	0.697467			0.653003	0.712867
	0.653876	0.700821			0.637039	0.657525
	0.681115	0.732543			0.649222	0.678117
	0.660475	0.782551			0.720726	0.734373
	0.669523	0.726127			0.70522	0.721835
	0.590949	0.741872			0.685222	0.714937
	0.72487	0.69494			0.685309	0.727042
	0.556228	0.645759			0.70045	0.694858
	1.05624	0.842097			0.931896	1.04644
	0.562909	0.539517			0.656485	0.635353
	0.643975	0.548482			0.634859	0.645492
	0.537361	0.563815			0.511699	0.534563
	0.595754	0.454177			0.522444	0.526254
	0.488029	0.582991			0.493779	0.510543
	0.621177	0.767679			0.799868	0.764756
	0.76292	0.854079			0.682942	0.827224
	0.714533	0.816187			0.762269	0.757841
	0.820436	0.733765			0.766165	0.69374
	0.69596	0.645046			0.719295	0.780064
	0.717535	0.815257			0.697139	0.770753
	0.763228	0.779374			0.748911	0.76506
	0.73021	0.755512			0.764235	0.764756
	0.718751	0.758129			0.787871	0.757771
	0.509189	0.567362			0.605609	0.527097
	0.5331	0.535937			0.54907	0.536609
	0.523107	0.616914			0.602025	0.521452
	0.607246	0.482167			0.572786	0.517827
	0.434378	0.579439			0.530764	0.530333
	0.75984	0.705019			0.703929	0.727611
	0.446745	0.49012			0.441824	0.501815
	0.445523	0.446419			0.472722	0.479441
	0.511635	0.51323			0.447967	0.471667
	0.405107	0.480789			0.477268	0.455216
	0.486096	0.427325			0.483243	0.459353
	0.449844	0.452078			0.478085	0.465149
	0.474694	0.444597			0.47354	0.46943
	0.700076	1.01553			0.735434	0.665898
	0.819867	0.861752			0.75435	0.67211
	0.725849	0.80712			0.688499	0.682636
	0.703209	0.731508			0.71281	0.671495
	0.805029	0.652464			0.664176	0.707916
	0.64021	0.817283			0.771041	0.647281
	0.682626	0.739799			0.698538	0.706405
	0.670562	0.786931			0.692361	0.708193
	0.884403	0.755025			0.718937	0.688439
	0.727101	0.872418			0.674778	0.734753
	0.884403	0.755025			0.718937	0.688439
	0.606946	0.783092			0.766086	0.662329
	0.758317	0.843234			0.669249	0.687441
	0.863884	0.89025			0.87073	0.847379
	0.858037	0.741234			0.913744	0.887645
	1.10054	1.10523			0.842531	0.810095
	0.743061	0.749854			0.927081	0.880822
	0.743061	0.747805			0.871486	0.916288
	0.858825	1.01356			0.898214	0.91879
	0.756286	0.794452			0.916335	0.916156
	0.903756	0.89025			0.895155	0.84314
	0.743061	0.762449			0.919429	0.893353
	0.955744	0.819354			0.880503	0.92314
	0.863884	0.89025			0.866635	0.864963
	0.70665	0.778748			0.913077	0.905734
	0.743061	0.762449			0.877843	0.898116
	0.863884	0.885759			0.850535	0.866261
	0.743061	0.762449			0.934329	0.868266
	0.811502	0.853607			0.879063	0.92314
	0.777096	0.918598			0.908437	0.886945
	0.66634	0.704349			0.652706	0.685731
	0.66347	0.600113			0.679746	0.669785
	0.652718	0.513855			0.693561	0.683009
	0.803967	0.586964			0.688193	0.685252
	0.665472	0.731028			0.691407	0.704327
	0.634835	0.766124			0.705751	0.600192
	0.779965	0.687034			0.68368	0.632219
	0.703127	0.728644			0.666128	0.662761
	0.53671	0.631076			0.616297	0.643179
	0.630938	0.631164			0.661196	0.594611
	0.668205	0.541493			0.663837	0.646658
	0.428315	0.736488			0.614046	0.669282
	0.672227	0.611733			0.627432	0.654863
	0.665996	0.726521			0.588549	0.660455
	0.707804	0.504225			0.614046	0.669282
	0.538131	0.629678			0.663719	0.626859
	0.55762	0.459405			0.620081	0.638142
	0.584778	0.735756			0.626263	0.64547
	0.591864	0.550664			0.638354	0.613783
	0.57125	0.693047			0.624769	0.649393
	0.682076	0.665372			0.584737	0.634086
	0.71856	0.585381			0.630271	0.637429
	0.706251	0.667051			0.620597	0.605187
	0.703338	0.701964			0.605958	0.632699
	0.656953	0.745877			0.669508	0.601761
	0.630096	0.770693			0.644702	0.630485
	0.666568	0.656418			0.609384	0.642405
	0.722293	0.59107			0.606352	0.612389
	0.724133	0.61946			0.620776	0.605286
	1.22252	1.41443			1.25865	1.25588
Mean RT	0.663244	0.681894			0.669852	0.669622

## Sheet: Figure 2C
Figure 2C	correlation of MI with RT			NaN indicates correlation not available
Preferred category	pearson's rho		Non-preferred category	pearson's rho
	-0.0180451			0.0360802
	0.134387			-0.16204
	0.0270677			-0.140919
	0.102256			0.022049
	0.251304			-0.0751345
	-0.0417391			0.0186247
	-0.105195			-0.0215891
	0.215584			-0.137561
	-0.377922			0.00316953
	0.0495652			-0.0015358
	0.191138			0.193493
	0.158128			0.0546325
	-0.032967			-0.0236332
	-0.747253			0.00400962
	0.384615			-0.0858059
	0.0274725			0.199388
	NaN			NaN
	-0.331451			0.165359
	-0.173684			-0.0451008
	-0.0105263			-0.129759
	0.149123			0.102156
	0.0964912			-0.0394457
	0.0894737			-0.0826988
	-0.0514706			-0.0961892
	0.287719			0.00295353
	0.203509			-0.181859
	-0.391228			-0.00457727
	-0.270175			-0.192385
	-0.00877193			0.0863662
	-0.22807			0.0102744
	-0.0192982			0.18722
	0.230134			0.0119604
	-0.159959			-0.106654
	NaN			NaN
	0.508772			-0.193148
	-0.0416667			-0.0820762
	NaN			NaN
	0.226006			0.143203
	0.407143			-0.0301553
	-0.229839			0.0992627
	-0.0438503			-0.053466
	0.0989011			0.163296
	-0.1			0.198149
	0.00294118			0.056391
	0.05			0.09251
	NaN			NaN
	-0.021978			-0.11214
	0.437363			0.0384743
	0.0235294			-0.0634042
	-0.0468662			0.0265647
	-0.250774			0.056159
	-0.306502			0.180221
	0.20384			0.000557414
	0.186097			0.0693685
	0.269294			0.032387
	NaN			NaN
	0.389919			0.0494399
	0.364113			0.0721541
	0.545161			-0.0402966
	0.312097			0.0610904
	0.458065			0.0514456
	0.340726			0.041961
	0.0120968			-0.059522
	0.0903226			0.121125
	0.0300752			0.0823878
	0.103629			-0.0779473
	NaN			NaN
	0.0701754			0.0526429
	0.392339			-0.0322522
	NaN			NaN
	0.219355			-0.238984
	0.158871			-0.00586792
	0.203509			-0.167655
	0.0962406			0.00935848
	-0.162709			-0.0843787
	-0.0600722			0.0876651
	0.0856768			-0.0311007
	0.095122			-0.0995122
	0.255097			0.0629244
	0.103136			0.0442184
	0.344077			-0.0941055
	0.0296349			-0.0904037
	-0.110625			-0.0212592
	-0.267097			0.0497143
	0.0681185			-0.0530704
	0.158188			-0.0685677
	-0.19094			-0.050755
	0.185907			-0.00229183
	0.216725			-0.0280517
	NaN			NaN
	-0.250774			0.0093495
	-0.424675			0.0203812
	0.0753247			0.0756056
	-0.538596			0.135235
	0.0278638			-0.0714656
	0.0506494			0.0961756
	-0.0205882			0.02094
	0.556044			0.121037
	0.241107			0.116081
	NaN			NaN
	-0.524675			0.0115233
	0.221978			0.0290274
	-0.534066			-0.113361
	-0.252941			-0.0260235
	-0.0909091			-0.0226045
	-0.102202			-0.0464922
	0.0879121			0.0755873
	-0.0987903			0.0249512
	0.0705645			-0.115473
	0.209578			-0.0182261
	-0.305352			-0.0137826
	0.0252933			0.024695
	0.066349			-0.0164515
	0.0857143			-0.0298311
	-0.430303			-0.137194
	-0.515152			0.149807
	-0.0181818			0.0332046
	-0.142857			0.0483806
	0.214286			-0.0878543
	0.285714			0.177733
	0.466667			0.305792
	-0.0787879			0.0610039
	NaN			NaN
	0.17033			0.165107
	0.781818			-0.205148
	-0.821429			0.08583
	NaN			NaN
	0.542857			0.0322702
	0.214286			0.0491903
	0.25			-0.0493927
	0.0384615			0.218583
	0.10303			0.367825
	0.2			0.280309
	-0.10303			-0.128185
	-0.21978			-0.209225
	NaN			NaN
	0.345455			-0.0015444
	-0.151515			-0.508623
	NaN			NaN
	0			0.289895
	-0.0932331			-0.165379
	-0.0541353			0.140199
	0.0842105			0.0131888
	-0.38797			0.13706
	-0.0392157			0.00990179
	0.391125			0.0452332
	0.372932			0.00573622
	-0.345717			-0.0114605
	-0.114035			0.122256
	-0.131579			0.0764794
	0.216551			0.070983
	-0.00818815			0.0590467
	0.191986			0.0790853
	0.145403			-0.0155172
	0.17242			-0.00666824
	0.138086			-0.00152338
	0.150844			0.0299559
	0.154034			-0.0116517
	NaN			NaN
	-0.0558824			-0.0845867
	-0.211688			-0.0402796
	-0.0263589			-0.0287413
	-0.109231			0.0753504
	0.0959155			0.0706301
	NaN			NaN
	0.132867			0.274259
	0.247549			0.0595727
	-0.0979021			-0.143939
	-0.0171569			0.149884
	0.198529			0.125564
	-0.14951			0.158064
	NaN			NaN
	0.107843			-0.136418
	-0.0923219			-0.133351
	0.140378			0.0433483
	0.143938			0.0367402
	0.0129555			-0.0712889
	-0.0755473			0.0192978
	0.128063			0.088758
	NaN			NaN
	-0.109059			-0.023968
	-0.195383			0.0287684
	0.25154			-0.105899
	-0.198196			-0.0475799
	0.0738789			0.0302227
	-0.182059			-0.0183014
	0.528571			-0.210336
	0.203571			-0.147319
	0.075			-0.0353987
	0.0285714			-0.0676299
	-0.29697			0.0520105
	0.575758			-0.257255
	0.0659341			0.00158646
	0.175758			0.121853
	NaN			NaN
	0.325			0.115866
	NaN			NaN
	0.608392			-0.165227
	0.171429			0.0422895
	-0.0857143			-0.193597
	-0.0103896			-0.0388615
	0.257143			-0.0519481
	0.571429			-0.173811
	0.321429			0.0837047
	0.0402597			0.0985222
	0.0025974			0.114395
	-0.0857143			-0.254455
	0.5			0.0300624
	-0.0311688			0.22277
	0.142857			-0.217306
	-0.087013			-0.0273673
	0.5			-0.0206628
	-0.0285714			-0.0786771
	0.571429			-0.180617
	0.0753247			0.511768
	0.0987013			-0.336617
	0.166008			0.0356642
	NaN			NaN
	-0.375385			-0.0790303
	-0.347059			-0.0469511
	0.241176			0.113358
	NaN			NaN
	-0.371429			-0.113232
	0.0901099			0.0305999
	0.353094			-0.0112918
	-0.0996248			-0.0881072
	-0.0837535			-0.0778242
	NaN			NaN
	-0.122333			0.0907861
	0.186818			0.10589
	NaN			NaN
	0.25591			-0.147935
	-0.117367			-0.0117071
	0.384387			0.0510877
	-0.105731			-0.0627704
	0.545614			0.0787134
	-0.129412			0.090045
	-0.405882			-0.0148095
	-0.108824			-0.0625023
	-0.0147059			0.140306
	0.0932331			-0.200665
	0.324812			-0.0824878
	0.0470588			0.0808761
	-0.347059			0.0438284
	-0.414706			-0.0336274
	0.32087			0.055537

## Sheet: Figure 2D
Figure 2D	correlation of MI between electrodes
Electrodes of the same Preferred category	pearson's rho		Electrodes of different preferred categories	pearson's rho
	0.000952451			0.0223262
	-0.249749			-0.157931
	0.179774			-0.1321
	-0.194171			0.241584
	-0.0363012			-0.0531944
	0.025278			0.089399
	0.180786			0.0502403
	-0.0323081			0.0791714
	-0.156919			0.159803
	-0.00133603			0.0877903
	-0.00114298			-0.157373
	0.116575			0.187688
	0.0680849			-0.0321993
	0.123901			-0.0178734
	0.1199			0.025461
	-0.0645034			0.241178
	0.0527723			-0.047388
	0.0321781			-0.0724434
	0.143827			0.13266
	0.0506158			0.0864613
	0.409508			-0.120636
	0.302762			0.0403306
	0.13355			0.0896968
	0.0339916			0.00619633
	0.0319921			-0.0612181
	0.0314229			-0.0835159
	-0.0579957			0.288892
	0.642568			0.0948047
	0.493406			-0.0698354
	0.237601			0.0362135
	0.0642436			0.0147728
	0.0241965			-0.0852242
	0.0467968			0.0358128
	-0.126515			0.0135576
	0.472407			-0.0190052
	0.202977			-0.0954574
	0.179954			0.0213879
	0.135341			-0.0178118
	0.138519			-0.0369904
	-0.00198333			0.113061
	0.0820778			0.0565816
	-0.0113619			-0.148677
	-0.0384688			0.0925538
	0.0407199			-0.0459179
	-0.00721866			0.0679239
	0.076444			-0.0595723
	-0.0736136			0.101072
	0.12521			0.134173
	-0.118472			0.0388411
	-0.0925838			-0.0217069
	-0.174577			0.0316494
	0.0604256			-0.0540179
	0.158687			0.0140998
	0.239057			0.00399247
	0.187399			-0.200018
	0.0216659			-0.0773826
	0.0187664			0.0368616
	0.012259			0.301611
	0.177556			-0.122773
	0.0239525			0.149961
	0.020361			-0.160713
	0.0263309			0.018947
	0.110638			-0.00495836
	0.0240048			-0.0510971
	-0.0248999			-0.0323629
	0.10493			-0.0279585
	0.0963913			-0.0648897
	-0.172034			-0.0665857
	0.054579			0.0458189
	0.024571			0.00387874
	0.0511414			-0.0201286
	0.0749183			0.0531657
	-0.0297878			-0.0677016
	0.0390716			-0.103537
	0.00978132			0.0389334
	0.0867512			-0.137204
	-0.0075841			0.0368088
	0.0754514			-0.012783
	0.0310707			-0.0467146
	-0.0516758			0.035702
	0.0270435			0.0156714
	0.0489384			-0.0219717
	0.0370005			0.0290456
	0.00955077			0.0198083
	-0.0200608			0.0940751
	-0.0266814			0.0255406
	0.036515			0.0521321
	-0.0969784			0.102597
	-0.0332772			0.0381618
	0.04669			0.0359986
	-0.0615426			-0.0678063
	-0.0325257			-0.102283
	0.0219359			-0.0871659
	0.0176459			0.0893484
	0.106488			-0.0561956
	0.220008			-0.0522682
	0.153721			-0.0541736
	0.107261			0.049879
	0.126356			-0.0383609
	0.0126865			0.2
	0.0278035			0.15225
	0.0591675			-0.082074
	0.204174			-0.178647
	-0.0494684			-0.222219
	0.151186			-0.0877562
	-0.0755177			0.138691
	-0.0148728			0.0482316
	-0.116489			-0.0561207
	-0.0980131			-0.0110873
	0.0828363			0.0268793
	0.08966			-0.0718614
	0.10594			-0.036919
	-0.00577297			-0.108344
	0.0941774			-0.119965
	0.0361647			0.00492665
	0.187015			-0.130068
	0.111052			-0.176032
	0.178734			-0.0979786
	0.266217			-0.191531
	0.232701			-0.135683
	0.132113			-0.0558774
	0.180195			-0.182419
	0.0499451			-0.0936616
	0.0262846			0.0793559
	0.0857724			-0.0954057
	0.0709727			-0.125382
	0.12142			0.174226
	0.241833			-0.143521
	0.249764			-0.252971
	0.344505			-0.118769
	0.225954			0.0219494
	0.266035			0.0131498
	0.404868			0.122403
	0.194592			0.135962
	0.26151			-0.138853
	0.357478			-0.0400547
				0.0760204
				0.0153928
				0.070464
				0.136403
				-0.000929974
				-0.000728013
				-0.110288
				-0.259451
				-0.12798
				-0.0392424
				-0.0207827
				0.0451224
				0.0532928
				0.0536403
				0.135329
				-0.278694
				0.288643
				-0.184655
				-0.125714
				-0.0980048
				-0.157957
				-0.201808
				-0.198285
				-0.187429
				0.0361345
				0.0256694
				-0.062666
				-0.0949903
				-0.186738
				0.00236462
				-0.134885
				0.0360183
				-0.0910957
				-0.0805094
				-0.035775
				-0.091618
				0.109125
				-0.0242376
				0.0525039
				0.00508194
				0.0227965
				0.0553903
				-0.0116287
				0.0147569
				-0.0693178
				0.0371159
				0.0530377
				-0.0221607
				0.0126854
				0.0255622
				0.0693583
				-0.00921726
				0.0205242
				-0.0174952
				-0.0515972
				-0.0267397
				0.00733483
				-0.00198823
				-0.0543906
				0.0508203
				-0.122334
				0.0350866
				-0.0165555
				0.0440939
				0.00795291
				0.0123845
				-0.00823768
				0.0530662
				0.0649358
				0.0382284
				0.0131667
				0.147075
				-0.0787389
				0.0605562
				0.0683527
				-0.110052
				-0.0114615
				0.0419558
				-0.103045
				0.116799
				0.0668136
				0.179058
				-0.0679551
				-0.0632475
				-0.0728876
				0.0501435
				-0.054712
				-0.0642
				0.172949
				0.0212975
				0.0263244
				0.125787
				-0.0137725
				0.0144214
				-0.0449205
				0.162224
				-0.0199606
				-0.0294086
				0.099787
				-0.0224997
				7.06116e-05
				-0.0100978
				-0.0410775
				-0.0421518
				-0.0957324
				0.0687522
				0.0441816
				-0.11117
				-0.0403527
				0.0733509
				0.0848072
				-0.0401872
				-0.116414
				0.0281489
				-0.0305631
				0.0588654
				0.024076
				-0.0173844
				0.084591
				-0.0466044
				-0.0879651
				0.00466295
				-0.0417444
				-0.0706994
				0.132103
				0.0506782
				0.0268387
				0.00551326
				-0.055238
				-0.0156509
				-0.0754616
				-0.122764
				-0.0160344
				-0.046081
				-0.0212884
				-0.0538001
				0.0052028
				-0.0209902
				-0.0370637
				-0.0907705
				-0.126869
				0.00795458
				0.126945
				-0.18697
				-0.0417677
				0.122484
				-0.0224622
				-0.0252679
				0.00839088
				0.0109738
				0.0501213
				-0.00195812
				-0.0565149
				0.0590988
				-0.0637267
				-0.1367
				-0.00741941
				-0.0439902
				-0.0469007
				0.0161339
				0.0812269
				0.0777087
				-0.0105466
				-0.0821515
				-0.0773127
				-0.0941628
				-0.102317
				-0.0755855
				-0.0164471
				0.0501844
				0.0678566
				0.0754127
				-0.031251
				0.0392529
				-0.0104402
				-0.0851195
				-0.0161989
				0.0352172
				0.120988
				0.260554
				0.267355
				0.00320099
				-0.0968222
				-0.167212
				0.159965
				-0.0726333
				-0.0688192
				-0.0964035
				-0.00176416
				0.0489627
				-0.0405382
				0.288904
				-0.0947792
				-0.0614383
				-0.0205258
				-0.0122915
				0.170549
				-0.0915945
				-0.194106
				-0.170115
				-0.111353
				-0.00401912
				-0.125956
				-0.0926394
				-0.111742
				-0.0927158
				-0.00576941
				-0.0823532
				-0.287544
				0.141647
				-0.0141828
				0.0789095
				-0.0760021
				-0.00224415
				0.102353
				-0.104033
				0.186694
				0.0321158
				-0.0283565
				-0.0905126
				0.020413
				0.0382746
				0.0436548
				0.0106424
				0.0255887
				-0.0440092
				0.0283296
				0.084041
				0.292861
				-0.27496
				-0.264775
				0.132294
				0.16629
				0.219068
				-0.354866
				-0.217889
				0.146273
				0.226559
				0.395648
				0.0975228
				-0.0536546
				-0.03558
				-0.0116273
				0.0327076
				-0.0809291
				-0.0958257
				-0.272202
				0.0349352
				-0.0182197
				-0.128755

## Sheet: Figure 3A
Figure 3A	difference in sensitivity index (Δ d')
	all	stBHA	stP	Ph	stBHA+stP	stBHA+Ph	stP+Ph
1	-0.0277759	0.0404784	-0.0277759	0.0834591	0.134137	0.0981116	0.0684801
2	0.0919522	0.307742	0.0761663	0.101804	0.0594781	0.0850274	0.0850274
3	-0.26021	-0.260189	-0.394929	-0.394929	-0.206754	-0.34631	-0.152924
4	-0.434851	-0.447081	-0.447081	-0.50747	-0.402625	-0.449408	-0.378418
5	0.033195	-0.165131	0.033195	-0.0499195	-0.230629	-0.172043	-0.172043
6	-0.0484948	-0.127602	-0.0915189	-0.149158	-0.256704	-0.201517	-0.256704
7	-0.112333	0.0408862	0.0590541	-0.170919	0.0660862	-0.0815708	-0.0815708
8	0.0982124	0.271333	0.111114	0.207605	0.0234832	-0.160628	-0.00625256
9	0.206855	0.311528	0.148269	0.247066	0.168305	0.168305	0.168305
10	0.101002	0.0856853	0.0705792	0.0446601	0.0215315	0.179562	0.122775
11	0.323497	0.126986	0.204234	0.208855	0.209149	0.226316	0.269491
12	0.178644	0.245665	0.178644	0.178644	0.0936304	0.0936304	0.0936304
13	-0.0584861	-0.0408567	0.0936727	0.0599031	0.291033	0.265485	0.246193
14	0.30141	0.368775	0.315918	0.345174	0.39971	0.418876	0.293593
15	0.118802	0.252931	0.165585	0.197047	0.138035	0.100941	0.087366
16	0.0614052	0.0614052	0.0614052	0.14452	0.308978	0.308978	0.308978
17	0.390119	0.412993	0.536833	0.468182	0.603757	0.509017	0.666674
18	-0.10334	-0.0819296	-0.10334	-0.10334	-0.19763	-0.150848	-0.19763
19	0.670088	0.506985	0.542086	0.708528	0.441118	0.44521	0.485178
20	0.18515	0.18515	0.345051	0.285474	0.100375	0.0810759	0.100375
21	-0.142699	-0.142699	-0.142699	-0.142699	-0.137627	-0.137627	-0.137627
22	0.232664	0.326931	0.285632	0.247721	0.31067	0.31067	0.288328
23	-0.090806	0.0516764	0.0836257	-0.090806	-0.105164	0.0488562	-0.19521
24	-0.0191814	0.093299	-0.0191814	0.0295711	-0.196109	-0.154305	-0.196109
25	-0.128455	-0.0400527	0.177208	0.0106168	0.208922	0.0147711	-0.0035078
26	-0.068903	0.449907	0.0146384	0.0891834	0.164163	0.0443522	0.150105
27	0.0537418	0.200384	0.151632	0.200384	0.427404	0.48259	0.171799
28	0.389632	0.3967	0.362891	0.403861	0.211765	0.211765	0.211765
29	0.224334	0.16309	0.259784	0.141917	0.287762	0.263703	0.330384
30	0.0695063	0.0520689	0.136657	0.0292943	0.248535	0.177871	0.152334
31	0.121275	0.144456	0.149348	0.149348	0.157861	0.147247	0.0592266
32	0.0597056	0.0423183	0.109529	0.0461709	0.00470662	-0.0341425	-0.0499957
33	0.0270949	-0.059575	-0.00536431	-0.0363492	0.186752	0.176679	0.138239
34	-0.103781	0.0360858	-0.0694188	0.0768586	-0.187756	-0.0925844	-0.196391
35	0.248472	0.329255	0.387246	0.171231	0.0851638	0.209201	0.0851638
36	0.0342111	0.19874	0.273477	-0.0010352	0.100128	0.0133582	-0.0489031
37	0.0117671	-0.0063069	-0.0063069	0.0117671	-0.130061	-0.103702	-0.130061
38	0.0127721	0.07157	0.0369201	0.0127721	0.14583	0.105191	0.1109
39	0.172582	0.172582	0.172582	0.172582	0.247304	0.247304	0.247304
40	0.270072	0.538919	0.194968	0.326824	0.20893	0.20893	0.252663
41	0.346165	0.495418	0.395311	0.360127	0.632404	0.632404	0.632404
42	0.480592	0.378151	0.378151	0.585472	0.598539	0.508589	0.531743
43	0.488428	0.552565	0.373252	0.525647	0.248819	0.25897	0.248819
44	0.17779	0.377238	0.377238	0.17779	0.430597	0.430597	0.430597
45	0.0329682	0.146199	0.123216	0.0984849	0.113991	0.135148	0.134921
46	0.327201	0.301622	0.233076	0.233722	0.0331156	0.142099	0.0857562
47	0.511291	0.777166	0.611187	0.502373	0.546687	0.572433	0.544887
48	-0.465971	-0.336294	-0.323434	-0.36411	0.0157055	0.0157055	-0.0862382
49	0.586439	0.649884	0.586439	0.586439	0.711171	0.711171	0.711171
50	0.296766	0.296766	0.36021	0.180962	0.0353679	0.0990958	0.144234
51	0.39721	0.39721	0.39721	0.218684	0.292355	0.529645	0.529645
52	-0.0442301	0.174447	0.103277	-0.0442301	0.142874	0.142874	0.142874
53	-0.0886478	-0.0379784	-0.0379784	-0.0379784	0.127799	0.127799	0.127799
54	0.0576691	0.0802869	-0.163976	-0.0528371	-0.00967919	0.183837	-0.0564619
55	-0.0483831	0.0823363	0.0299859	0.0741788	0.253202	0.253202	0.253202
56	0.209414	0.206702	0.237221	0.14544	0.149506	0.165145	0.167864
57	0.339496	0.527255	0.292214	0.363555	0.311444	0.311444	0.251954
58	0.523684	0.566263	0.635564	0.582201	0.594783	0.577393	0.520564
59	0.195181	0.255956	0.290895	0.194582	0.201778	0.201778	0.19133
60	0.457204	0.45877	0.513956	0.43835	0.454093	0.525336	0.432524
61	0.208573	0.286635	0.208573	0.208573	0.116508	0.116508	0.116508
62	0.175506	0.175506	0.244934	0.138918	0.323421	0.309161	0.169049
63	0.387987	0.443174	0.488312	0.311233	0.0685002	0.226483	0.168825
64	0.0314285	0.11499	0.145519	0.0314285	0.0942587	0.0942587	0.141173
65	0.458065	0.563593	0.458065	0.456254	0.447145	0.447145	0.41338
66	0.237754	0.345795	0.355029	0.389185	0.151593	0.32013	0.287619
67	0.291659	0.385285	0.291659	0.346845	0.539508	0.539508	0.648441
68	0.116744	0.125734	0.208045	0.0986702	0.166998	0.166998	0.166998
69	-0.076864	-0.0334592	0.100141	-0.0443549	0.0237731	0.0237731	0.0237731
70	-0.0245222	0.154303	-0.075166	-0.0245222	0.0607076	0.0166122	0.194275
71	-0.112019	-0.119021	-0.0694435	-0.132182	-0.106924	-0.106924	-0.135579
72	0.323189	0.309581	0.297294	0.331289	0.345304	0.379821	0.347499
73	0.51141	0.623351	0.426066	0.51141	0.349914	0.298328	0.440142
74	0.0260827	0.0972527	0.00935232	0.22175	-0.00500996	-0.139092	0.0406642
75	0.0851472	0.162335	0.170371	0.324633	0.221984	0.221984	0.221984
76	0.0299687	0.0916454	0.00095229	0.0926006	0.158943	0.114165	0.0804866
77	-0.0169635	-0.0219554	-0.0544771	0.0310852	-0.0826479	-0.109286	-0.157037
78	0.00249263	-0.0550067	0.0494586	-0.0275026	0.0198332	0.00472964	0.108065
79	0.148486	0.123188	0.20257	0.0907764	0.141709	0.145004	0.0793093
80	0.0796025	0.101977	0.103169	0.0517719	0.164748	0.0745488	0.185494
81	0.191615	0.196801	0.162174	0.257508	0.3286	0.306052	0.284717
82	0.260173	0.319263	0.256213	0.26402	0.227305	0.25093	0.260984
83	0.441356	0.493034	0.404573	0.385501	0.502748	0.482035	0.502748
84	0.069898	0.156584	0.141016	0.069898	0.17394	0.215548	0.225106
85	0.606517	0.645882	0.476286	0.559988	0.560545	0.539206	0.539206
86	0.473658	0.481981	0.469113	0.513883	0.378958	0.359385	0.360357
87	0.214931	0.181779	0.160964	0.221149	0.236473	0.27445	0.273961
88	0.160339	0.270799	0.126348	0.1333	0.0890497	0.0890497	0.114182
89	-0.0299766	-0.0278355	0.0683041	0.034407	0.112062	0.094769	0.103648
90	-0.121321	-0.0503179	-0.0528479	-0.069565	-0.0864315	-0.105615	-0.0642132
91	0.294006	0.193962	0.211348	0.248084	0.218514	0.278505	0.206105
92	0.11146	0.215673	0.274371	0.128949	0.17985	0.183859	0.288749
93	-0.162223	-0.0137454	-0.0397161	-0.231201	-0.402109	-0.402109	-0.37311
94	-0.00845595	0.00661462	-0.0175287	0.0666681	0.13374	0.139918	0.112813
95	0.193053	0.230012	0.243547	0.218544	0.193113	0.193113	0.199291
96	0.0605208	0.0830351	0.0772865	0.0597674	0.152582	0.174636	0.230858
97	0.941896	0.967971	0.784804	0.881122	0.837883	0.870343	0.734349
98	0.396396	0.389421	0.43892	0.325693	0.127823	0.174737	0.127823
99	0.432927	0.490662	0.432927	0.432927	0.396572	0.396572	0.396572
100	1.05086	1.26346	1.22409	1.09022	1.26376	1.22123	1.22123
101	0.788454	1.06818	0.995084	0.937646	0.900344	0.900344	0.836616
102	0.139579	0.183318	0.0727825	0.0959978	0.316046	0.140188	0.191354
103	0.169739	0.415315	0.285579	0.12204	0.357502	0.313442	0.357502
104	0.0469296	0.0469296	0.0469296	0.0469296	0.31277	0.31277	0.31277
105	0.0640634	0.161568	0.112816	-0.00794157	0.256519	0.202308	0.256519
106	-0.0749597	0.0458308	-0.0149437	-0.109123	0.13166	0.13166	0.104519
107	-0.0812971	0.114193	0.0213491	-0.0812971	0.0238453	0.0238453	0.0238453
108	0.0986445	0.183988	0.242192	0.0986445	0.419241	0.271584	0.419241
109	0.0189533	0.134867	0.170728	0.0826811	0.0350754	0.0350754	0.0350754
110	0.00985819	0.2482	0.0581825	0.00985819	-0.356083	-0.365646	-0.400143
111	0.424001	0.49106	0.309985	0.480358	-0.177425	-0.118862	-0.177425
112	0.302913	0.324122	0.295618	0.309476	0.420885	0.420885	0.428706
113	0.150198	0.181897	0.118453	0.0249935	-0.047329	-0.0942431	0.124651
114	0.366041	0.554319	0.571428	0.320418	0.470537	0.489306	0.538733
115	-0.0102346	0.23937	0.196389	-0.0397162	0.074365	0.0650779	0.074365
116	0.158655	0.214824	0.0853084	0.13742	0.167711	0.152301	0.152301
117	0.0139598	0.0792811	-0.00896362	0.0270336	0.0239975	-0.0291329	-0.0254779
118	-0.0626748	0.0446541	-0.0187695	-0.0187695	0.0845028	0.0845028	0.0707254
119	0.0510825	0.0998896	0.200133	0.0840567	0.0149189	0.138833	0.000447002
120	0.681946	0.800302	0.916046	0.755584	0.976469	0.976469	1.04978
121	0.0847427	0.341171	0.113372	0.0847427	0.211889	0.123903	0.0263788
122	-0.0245576	0.25074	-0.00454154	0.25074	0.37368	0.387347	0.302739
123	0.106159	0.191503	0.106159	0.191503	0.416319	0.333204	0.286421
124	0.607281	0.607281	0.76065	0.607281	0.592589	0.592589	0.534003
125	0.0553392	0.150053	0.154737	0.082653	0.0400725	0.064086	0.12753
126	-0.176868	0.0242515	0.199399	-0.0777846	-0.0218493	-0.0400629	0.00750021
127	0.115435	0.210788	0.097052	0.0600275	0.161121	0.234399	0.167106
128	-0.646346	-0.527911	-0.527911	-0.646346	-0.524681	-0.524681	-0.524681
129	-0.51238	-0.293646	-0.130869	-0.228776	-0.0959403	-0.340616	-0.0164552
130	0.0676334	0.0676334	0.21867	0.0676334	0.50241	0.460935	0.455881
131	0.453647	0.520673	0.518683	0.377519	0.432012	0.432012	0.432012
132	0.629639	0.780403	0.601543	0.58885	0.448776	0.448776	0.252575
133	0.140746	0.179369	0.179369	0.179369	0.215588	0.189044	0.189044
134	0.636632	0.68177	0.658692	0.657877	-0.0723324	-0.0636921	-0.0639878
135	0.758801	0.925631	0.710545	0.736844	1.06259	1.06563	1.01885
136	0.654581	0.524506	0.564367	0.527149	0.529718	0.58647	0.670396
137	0.0448368	0.163334	0.126115	0.0820556	0.0648397	-0.0728211	0.0648397
138	0.213368	0.429177	0.305762	0.305762	0.493053	0.493053	0.448994
139	0.299011	0.370181	0.280238	0.236807	0.0316832	0.0265731	0.0110594
140	0.543205	0.484619	0.460894	0.401504	0.588351	0.541568	0.588351
141	0.225464	0.0666096	0.514243	0.127384	0.050202	0.050202	-0.103814
142	0.199447	0.0921082	0.0921082	0.326513	0.0583463	0.307534	0.153518
143	0.666323	0.742038	0.809032	0.65971	0.152407	0.152407	0.402274
144	0.454353	0.454353	0.454353	0.387557	0.415919	0.415919	0.357333
145	0.145162	0.248697	0.103358	0.191945	0.279625	0.363755	0.10961
146	0.375311	0.426477	0.426477	0.375311	0.334053	0.291521	0.334053
147	0.240006	0.249668	0.385404	0.185795	-0.278876	-0.273494	-0.192731
148	0.372869	0.372869	0.298353	0.372869	0.178197	0.0969973	0.178197
149	0.563579	0.65111	0.511537	0.555847	0.707666	0.817193	0.686335
150	0.257381	0.243643	0.227991	0.178969	0.207054	0.216242	0.178854
151	0.321424	0.415457	0.382396	0.362266	0.454785	0.477333	0.282335
152	0.648212	0.830186	0.650711	0.666885	0.765272	0.790301	0.821692
153	0.532283	0.718894	0.404394	0.4922	0.303415	0.303415	0.261329
154	0.0865087	0.242543	0.116932	0.0620359	0.242737	0.224162	0.260945
155	0.0535255	0.145042	0.215519	0.234009	0.1812	0.235411	0.196971
156	0.241363	0.0986124	0.16234	0.407705	0.293203	0.210088	0.335007
157	-0.0946211	0.255842	0.277372	-0.12362	0.0878337	0.118716	0.0407538
158	0.0257385	-0.0577572	0.0612749	0.0558224	0.044744	0.044744	0.0671616
159	-0.0725856	-0.0319628	-0.0306772	-0.0913189	-0.0157697	-0.0157697	-0.0157697
160	-0.473182	-0.458846	-0.424429	-0.473182	0.039673	-0.0737421	-0.0129676
161	0.708291	0.569652	0.539288	0.562014	0.54634	0.692618	0.618512
162	0.455311	0.496496	0.632823	0.419309	0.414894	0.414894	0.571798
163	-0.0332234	-0.123848	-0.126036	-0.146324	-0.383337	-0.543238	-0.391471
164	-0.316369	-0.0896943	-0.111639	-0.191722	-0.158847	-0.2076	-0.314154
165	0.629087	0.811711	1.03481	0.712201	1.22073	1.22073	1.12955
166	0.161508	0.121341	-0.0311793	0.027798	0.0138796	-0.00398574	-0.0529663
167	0.268146	0.0578135	0.108483	0.00360279	0.224519	0.224519	0.117181
168	0.082616	0.125704	-0.0983547	-0.28552	-0.0284541	0.015285	-0.0702583
169	-0.00565351	0.113238	0.13334	-0.0331605	0.0085606	0.0501886	-0.023228
170	0.729944	0.774655	0.953987	0.534048	0.671745	0.671745	0.603196
171	0.488511	0.60788	0.308534	0.306274	0.714449	0.585263	0.72323
172	-0.444434	-0.0502024	-0.113647	-0.255843	-0.371175	-0.307731	-0.50214
173	-0.159015	-0.0678865	-0.0028421	-0.183154	0.448159	0.506846	0.394865
174	0.58655	0.689372	0.617734	0.58655	0.203127	0.203127	0.203127
175	0.231316	0.277138	0.263855	0.12419	0.182474	0.230775	0.101293
176	0.211959	0.208111	0.161148	0.204717	0.238318	0.215804	0.192126
177	0.252682	0.211892	0.323686	0.20156	0.160847	0.208721	0.196585
178	-0.139778	-0.108702	-0.112411	-0.139778	-0.093147	-0.112966	-0.0975931
179	-0.309442	-0.280749	-0.256514	-0.241324	-0.228511	-0.200999	-0.200551
180	0.05938	0.0216096	-0.0188291	0.013057	0.00185342	0.0700949	0.00185342
181	0.118621	0.118621	0.0720923	0.0720923	-0.0716325	-0.137424	-0.0454184
182	0.185159	0.107971	0.185159	0.229218	0.222223	0.186747	0.266283
183	0.0504749	0.256587	-0.0541681	-0.0274105	0.117484	0.169938	-0.0144602
184	0.23076	0.0570754	0.247184	0.107745	0.191812	0.192308	0.410736
185	0.441151	0.223276	0.534212	0.200552	0.16191	0.0951138	0.0951138
186	0.229095	0.300854	0.18973	0.281959	0.261586	0.257045	0.215912
187	-0.0506113	-0.0709559	-0.206471	-0.197728	-0.13295	-0.171726	-0.232222
188	-0.249602	-0.16621	-0.353322	-0.418276	-0.159918	-0.143224	-0.186471
189	-0.244676	-0.092668	-0.194007	-0.149224	-0.120503	-0.120503	-0.162307
190	-0.362528	-0.239273	-0.320442	-0.320442	-0.256565	-0.256565	-0.300304
191	0.60095	0.675465	0.737688	0.580661	0.846464	0.704763	0.625478
192	-0.346023	-0.125537	-0.299109	-0.299109	-0.122266	-0.206881	-0.206881
193	-0.269178	0.0118368	0.158659	-0.168921	-0.188541	-0.461212	-0.0858022
194	0.570432	0.603144	0.384824	0.407103	0.26205	0.452401	0.279915
195	0.000274084	0.226387	0.151688	0.0385596	0.00288917	-0.0241746	0.00288917
196	0.26077	0.368225	0.285802	0.259015	0.1176	0.073415	0.0733767
197	0.133533	0.106125	0.10378	0.123677	0.111328	0.127422	0.152826
198	0.0635007	0.151227	0.0914427	0.0635007	-0.00746543	-0.0616761	-0.00746543
199	0.0728461	0.163948	0.129988	0.0383327	-0.259823	-0.142503	-0.259823
200	0.0573837	0.126507	0.387367	0.0857455	0.0789654	0.0380399	0.188619
201	0.180934	0.428027	0.329683	0.213891	-0.000203757	0.113884	0.0435353
202	0.166151	0.130473	0.233867	0.0271133	0.0265362	0.142848	0.183872
203	-0.128531	-0.0951313	-0.0904168	-0.187758	0.0829707	0.0475631	-0.0344179
204	-0.0644506	-0.0393462	-0.146813	-0.076565	-0.08428	0.107736	-0.00943942
205	0.384511	0.425986	0.25944	0.306548	0.458494	0.421351	0.394621
206	0.18719	0.245269	0.15247	0.166761	-0.0242	0.0330158	0.0202766
207	-0.0891299	-0.0229085	-0.0110004	-0.0128818	-0.0879239	-0.108713	-0.0954571
208	-0.0541928	0.016075	0.038086	-0.0348811	0.0436311	0.0436311	0.0753768
209	-0.0921607	0.189818	0.00948957	0.0100301	-0.0960583	-0.0659596	-0.0721369
210	0.158855	0.194857	0.283857	0.161709	0.184068	0.184068	0.370751
211	0.26077	0.505813	0.38379	0.324743	0.303942	0.240818	0.402827
212	0.401599	0.532877	0.517862	0.401599	0.305801	0.492965	0.38138
213	1.00813	0.763467	0.864925	1.09841	0.628743	0.668468	0.887943
214	-0.0421785	0.134752	0.0232704	-0.158139	-0.168157	-0.168157	-0.231601
215	0.466761	0.417401	0.407569	0.476889	0.376145	0.409015	0.391536
216	0.172692	0.333845	0.185807	0.118204	0.0396328	0.00263737	0.00517059
217	0.279936	0.51471	0.473235	0.23846	0.237158	0.314116	0.237158
218	0.457568	0.564907	0.330356	0.313856	0.623746	0.623746	0.623746
219	0.38669	0.495272	0.450134	0.431828	0.152509	0.158281	0.197647
220	0.534033	0.38489	0.43265	0.430395	0.39553	0.443291	0.443291
221	0.475484	0.760001	0.826942	0.517309	0.586018	0.616262	0.63113
222	-0.0321626	0.0558235	-0.0321626	0.0558235	0.0655611	0.0655611	0.103981
223	-0.0223622	0.019442	0.019442	-0.136125	0.113987	0.113987	0.028643
224	0.14067	0.228656	0.304769	0.26128	0.244488	0.200428	0.133632
225	0.129274	-0.0166466	0.149492	0.0806206	0.0211466	0.00986181	0.0509899
226	-0.143774	-0.0696742	0.110638	-0.122134	0.133617	0.0711228	0.0777325
227	-0.0201706	0.0380328	0.126019	-0.0201706	-0.0506685	-0.0506685	-0.0506685
228	0.436896	0.982842	0.552073	0.552073	0.414188	0.414188	0.338609
229	-0.302854	-0.231963	-0.124424	-0.38265	-0.461253	-0.603843	-0.356676
230	-0.0681491	0.014726	-0.0663182	-0.0876537	0.141314	0.0608168	-0.00634323
231	0.0837002	0.215723	0.238921	0.194915	-0.0362964	-0.194279	-0.103093
232	0.36618	0.650615	0.514749	0.394987	0.32803	0.32803	0.30597
233	-0.0734328	-0.0341341	-0.178267	-0.117493	-0.00549102	0.0344775	0.0344775
234	0.369949	0.114293	0.826025	0.096261	0.711829	0.623843	0.509663
235	-0.0730445	0.00414282	0.00414282	0.0548122	0.0985915	0.0985915	0.0985915
236	-0.157903	0.0572556	-0.0187505	0.182272	0.400268	0.491454	0.400268
237	-0.422527	-0.269151	-0.327355	-0.364323	-0.249555	-0.216027	-0.216027
238	0.0982418	0.254188	0.0982418	0.0903213	0.0163409	-0.0277188	-0.0277188
239	0.260483	0.361295	0.260483	0.558051	0.568637	0.568637	0.420557
240	0.203868	0.151227	0.221815	0.274455	0.267805	0.113412	0.20703
241	0.0931876	0.203385	-0.277239	0.0877761	0.230479	0.145135	0.145135
242	0.0380996	0.265507	0.239671	0.0154858	-0.240962	-0.240962	-0.240962
243	0.146196	0.247008	0.406947	0.177942	0.0769149	0.112391	0.0737675
244	-0.525478	-0.329677	-0.21493	-0.396367	-0.153379	-0.153379	-0.238723
245	-0.0180496	-0.0830677	-0.171054	-0.0180496	0.0912637	0.0912637	0.0314337
246	0.327224	0.427031	0.398114	0.349043	0.228549	0.228549	0.19133
Average	0.159513	0.22992	0.204831	0.162246	0.182322	0.17974	0.173498

## Sheet: Figure 3B
Figure 3B
electrode #	stBB mean (high MI)	stBB mean (low MI)		stBB S.D. (high MI)	stBB S.D. (low MI)		abs. stF mean (high MI)	abs. stF mean (low MI)		abs. stF S.D. (high MI)	abs. stF S.D. (low MI)
1	0.0539379	-0.0215875		0.353205	0.325201		86.3533	56.9207		98.1269	63.3468
2	-0.00910001	-0.0294516		0.23109	0.211862		68.5607	71.5364		54.8353	60.4396
3	0.0331214	-0.00166247		0.464519	0.239122		65.1409	45.6828		61.1973	46.6372
4	-0.0434966	-0.0486418		0.159663	0.136793		77.7019	54.8096		73.0628	57.8385
5	0.308364	-0.0801116		0.543337	0.366866		61.5014	53.4532		66.4164	53.7425
6	0.0293541	-0.0108535		0.374274	0.457547		86.425	58.8517		60.9477	61.3472
7	-0.057148	-0.0903559		0.534167	0.337304		109.658	53.5806		97.4117	60.1938
8	-0.0595665	-0.0338574		0.38892	0.367197		120.251	85.0584		130.709	95.3948
9	-0.271324	0.154999		0.346258	0.419852		99.1493	71.7162		112.195	81.8031
10	0.0550397	-0.0910392		0.758559	0.300068		106.135	74.1813		97.1507	80.0643
11	0.137598	0.00378221		0.338249	0.25007		65.403	47.3323		67.3236	45.1104
12	0.433489	-0.107126		1.18903	0.0592461		58.9857	38.1714		62.9314	39.5995
13	0.583228	-0.160532		1.38704	0.137611		99.943	60.1566		95.5913	64.1505
14	0.73134	-0.102233		2.56345	0.0863434		134.776	85.4896		127.921	73.4263
15	0.108032	-0.0394025		0.488867	0.377122		83.676	72.4948		95.7626	81.3629
16	0.0618057	0.000157286		0.404474	0.447297		103.628	66.7171		99.7825	79.0449
17	-0.009805	-0.00212302		0.381586	0.378911		53.6974	54.5858		65.8722	62.9474
18	-0.265697	-0.07665		0.261513	0.271658		261.326	190.09		206.041	193.577
19	0.144616	-0.235753		0.462839	0.218238		127.196	148.558		118.052	162.109
20	-0.370109	0.031977		0.193342	0.55995		353.97	162.7		259.645	200.484
21	0.310442	-0.272373		0.532005	0.182298		102.182	141.196		116.12	163.234
22	0.0753215	-0.122227		0.473336	0.344194		183.713	144.243		129.684	173.025
23	-0.154621	0.0568965		0.182994	0.525036		187.214	140.152		154.729	120.727
24	0.614817	-0.345312		0.933873	0.199359		139.897	208.869		128.763	173.115
25	-0.0958884	-0.0521834		0.32528	0.4052		181.739	177.398		199.491	199.726
26	0.0796237	-0.204537		0.746345	0.2112		370.159	277.106		394.605	279.684
27	-0.0859349	-0.174012		0.345047	0.218129		268.189	154.601		279.727	142.316
28	-0.185546	-0.0229084		0.157397	0.433015		140.905	111.704		151.912	127.444
29	0.0286701	-0.0602802		0.41016	0.256608		94.9523	67.6362		108.187	75.9885
30	-0.0727786	-0.0169459		0.42628	0.319828		358.59	242.449		356.016	267.052
31	-0.0264374	-0.0072223		0.340378	0.285307		226.211	148.678		214.679	164.332
32	0.161711	-0.124533		0.487951	0.309149		69.3741	53.8447		76.8975	62.5475
33	-0.117946	0.073486		0.306167	0.355837		110.17	87.6043		115.587	96.1274
34	-0.0902156	0.0280012		0.270412	0.382554		42.1591	45.6539		50.2372	52.2777
35	0.0186638	-0.023559		0.326223	0.409301		70.8266	44.3699		61.491	55.7866
36	0.338639	-0.0348874		0.621427	0.304598		48.2548	49.9085		53.6165	50.053
37	-0.0593672	0.0049505		0.403977	0.457904		60.7489	74.0931		71.7772	90.3261
38	-0.0574841	-0.150691		0.327171	0.278195		65.6232	35.5846		55.0605	39.2082
39	-0.119099	0.0769202		0.360505	0.326424		75.9033	72.2836		82.0035	82.5993
40	0.509704	-0.179305		0.63895	0.334095		57.5882	57.2469		58.1232	61.237
41	0.326181	-0.0798037		0.47565	0.268418		36.7393	33.0385		33.2463	32.1469
42	0.242385	-0.232443		0.321808	0.217439		45.0363	33.7133		46.4636	33.8363
43	0.330052	-0.239308		0.344027	0.220913		40.0918	40.8373		41.9958	46.3074
44	-0.0703199	-0.243621		0.28466	0.183552		54.6451	49.2904		53.6359	52.7798
45	0.221159	-0.244202		0.404228	0.325169		42.9442	55.6895		36.4738	57.8531
46	-0.0166177	-0.0591973		0.332889	0.430952		90.5262	99.5016		93.2795	111.621
47	0.0861571	-0.00195688		0.375641	0.430094		76.2445	72.5416		77.8655	75.2808
48	0.232189	-0.045667		0.684163	0.302155		92.5951	39.2107		83.2989	46.2272
49	0.165297	0.128669		0.613553	0.531219		160.666	120.097		179.417	137.063
50	0.101364	-0.0632064		0.611384	0.2006		91.3782	72.209		86.9341	80.4596
51	0.061154	-0.0596624		0.406768	0.201919		83.6765	87.8963		86.8428	92.6279
52	-0.0954062	0.104555		0.284183	0.370049		83.3061	73.3434		80.8218	80.623
53	0.433671	-0.039954		0.966744	0.224795		70.1807	45.4589		59.3191	50.729
54	-0.110703	0.0543192		0.244081	0.420678		60.6695	45.1295		63.8512	50.5736
55	-0.164181	0.0555255		0.181193	0.364401		71.6736	46.343		77.8216	48.3661
56	0.0302657	0.0355011		0.524	0.320003		65.0169	60.4025		66.0905	56.9887
57	-0.105346	-0.0405498		0.22455	0.224515		94.864	52.1003		79.2549	53.716
58	-0.152935	-0.0490168		0.272852	0.255827		89.8488	50.2645		83.163	50.4262
59	-0.0477165	-0.0849817		0.350726	0.191686		67.256	65.6906		65.128	59.1231
60	0.24537	-0.114363		0.508233	0.154396		69.6257	55.4106		64.9021	49.217
61	-0.113499	0.0362735		0.23906	0.320824		84.7803	53.2369		79.3878	53.4936
62	-0.0694736	0.0114904		0.31573	0.344109		83.427	75.8683		75.2561	69.7891
63	-0.24336	0.101583		0.500679	0.345425		203.83	125.746		185.632	108.169
64	0.240065	-0.11874		0.467251	0.201125		39.0886	85.3318		44.4391	86.5527
65	-0.00281931	-0.0302967		0.43097	0.259841		123.706	73.015		119.523	87.5077
66	0.246852	-0.0421883		0.628727	0.316815		63.4184	62.1418		68.173	62.9377
67	0.0497444	-0.0108358		0.817776	0.202719		64.7429	56.1406		72.8643	63.7308
68	-0.152692	0.120719		0.280325	0.528017		66.7448	51.1437		60.9969	55.869
69	-0.0231528	-0.0415015		0.401278	0.325698		79.2193	58.4433		80.0918	58.1865
70	-0.0338624	0.0707342		0.350786	0.358266		43.9704	55.4973		45.1582	40.9859
71	0.0894232	0.0150004		0.370828	0.345363		47.2144	31.5244		45.2098	31.0421
72	0.2266	0.0139279		0.479249	0.307146		56.0996	42.7136		41.1618	42.8699
73	0.276939	-0.019075		0.47671	0.294952		48.2981	42.3098		48.1632	39.194
74	-0.118627	0.0285495		0.391046	0.33884		42.4423	44.0512		43.5807	38.3674
75	-0.167997	-0.0429956		0.166362	0.245657		37.3421	25.2857		39.094	24.0859
76	0.156019	0.0395566		0.393468	0.349946		52.6518	35.1772		48.5458	41.9637
77	0.223846	-0.118908		0.458595	0.254844		43.7154	42.6369		45.5424	36.7307
78	0.261924	-0.0618194		0.448725	0.208205		41.7367	37.6653		35.2648	38.6867
79	0.667344	-0.0507765		0.773528	0.185922		44.7431	25.4368		39.167	27.2799
80	0.410582	-0.0973266		0.37866	0.21126		46.1663	24.7131		45.0091	28.7135
81	0.721354	-0.104205		0.558094	0.149082		40.7586	37.6867		41.1669	34.0494
82	0.421658	-0.0104288		0.6959	0.288263		43.2432	31.6098		46.3595	33.6014
83	0.168436	0.00815929		0.323382	0.22327		38.6484	27.3312		41.6451	29.408
84	0.104901	-0.0906135		0.343181	0.209983		61.8742	36.4323		63.0483	42.8277
85	0.967344	-0.103384		0.583752	0.18938		41.9286	31.5844		41.1098	37.5114
86	0.0548762	-0.0182829		0.293173	0.314812		43.3727	24.5735		39.7856	28.1508
87	-0.0361313	-0.0559318		0.229206	0.178393		38.8108	29.257		28.9807	29.7311
88	0.0228167	-0.0416399		0.230668	0.230679		51.3228	34.0349		52.9808	33.4725
89	0.139905	-0.0844342		0.358523	0.215376		67.7109	30.1064		64.2853	31.9303
90	0.0934488	0.0110056		0.413569	0.358248		60.6272	70.5273		69.2196	62.9834
91	0.0689002	0.0274335		0.421027	0.346185		84.4421	65.7303		94.1126	78.2645
92	-0.0558501	-0.0159681		0.354045	0.328581		65.3542	55.7068		73.2307	58.6866
93	-0.0502019	-0.092687		0.305035	0.29068		57.6147	43.4253		61.0985	47.5802
94	0.0186884	-0.0859557		0.345518	0.343523		98.8734	53.8909		109.598	60.211
95	-0.00863698	-0.0747639		0.225876	0.318434		64.2022	53.457		61.1232	54.8071
96	-0.0537843	-0.0103646		0.299098	0.349274		102.498	89.5609		78.5859	90.8357
97	0.0340291	0.034951		0.344501	0.373811		27.8095	23.3923		27.9652	26.8964
98	0.206757	-0.117144		0.461021	0.315323		35.6601	35.1555		39.6818	36.9291
99	-0.0386175	-0.0892641		0.339265	0.303571		46.2182	33.6701		55.7175	37.0721
100	-0.0628103	-0.00107917		0.280175	0.298686		46.921	35.4004		50.696	43.2189
101	-0.0455771	0.0279525		0.299312	0.375941		25.8056	23.0712		23.9816	26.3427
102	-0.0907037	-0.0124921		0.289689	0.355518		33.8456	22.0784		29.5758	25.4111
103	0.226443	-0.00900063		0.467054	0.341778		26.0292	25.5879		27.9934	28.5145
104	0.0472709	-0.00609558		0.432176	0.3558		57.4059	30.9119		56.5421	34.7084
105	0.259804	-0.00190807		0.541038	0.349741		37.4302	39.0906		43.5146	35.6741
106	0.160354	-0.0844781		0.401583	0.347227		42.0676	28.5647		36.2358	30.2137
107	-0.0135678	0.0471227		0.324045	0.324394		74.8658	62.8746		85.5074	58.6075
108	-0.0659773	0.0867431		0.701221	0.360062		52.377	35.7162		59.4264	39.8498
109	0.109438	0.176588		0.379789	0.29512		32.7902	35.5174		35.6351	37.1649
110	0.0406313	-0.0373456		0.281349	0.256891		70.5149	28.0887		65.0294	33.8119
111	0.681954	-0.262391		0.704202	0.165991		59.026	53.0181		51.5044	52.864
112	0.168712	0.0255415		0.372519	0.332145		51.8438	31.1254		60.4763	34.2944
113	-0.12899	0.0936925		0.271479	0.274031		55.9347	46.0824		52.4634	46.2209
114	0.00395068	-0.00512011		0.302554	0.411643		104.66	69.7745		87.1123	75.8748
115	-0.140438	0.0237594		0.318565	0.422622		134.207	79.8542		92.1508	86.6
116	0.510746	0.0482795		0.724365	0.588738		99.5979	87.4602		91.7134	94.2691
117	-0.0360022	0.0551872		0.374407	0.43839		99.2624	79.2069		85.6453	79.3107
118	0.120335	-0.0100447		0.51603	0.373953		84.753	68.0448		90.0322	64.1839
119	0.0462218	0.0219837		0.393848	0.3872		113.571	81.0141		98.7782	78.8989
120	0.202667	-0.0879516		0.461597	0.287165		129.187	52.4242		93.4434	58.6984
121	0.242002	0.0508416		0.991746	0.443432		168.749	116.676		158.784	127.525
122	-0.0933084	0.163457		0.48899	0.892475		133.715	98.2374		135.492	109.308
123	0.0284187	-0.0791067		0.490204	0.331182		88.7762	71.1842		86.8464	79.6584
124	0.150233	0.0535976		0.479688	0.595789		139.339	90.2394		123.471	107.574
125	0.16819	-0.0778314		0.392236	0.33542		84.1097	50.3772		86.8803	57.6031
126	0.148703	-0.169763		0.427854	0.310575		152.537	135.799		176.438	120.54
127	-0.188648	-0.0109376		0.419921	0.358431		126.15	107.268		114.685	104.855
128	0.0420617	-0.0928806		0.402375	0.335541		94.8012	79.1261		99.0011	69.5544
129	0.164433	-0.0149932		0.771663	0.392584		67.1607	57.2543		71.362	61.642
130	0.153765	-0.159418		0.489038	0.331946		61.4935	61.1324		70.3914	71.1995
131	-0.10922	0.296695		0.298969	0.42813		76.0556	53.7652		83.4669	55.5139
132	0.262271	0.0475592		0.438266	0.339273		88.8288	56.9879		85.9523	63.8426
133	-0.0297462	0.294856		0.449285	0.536676		131.643	94.4891		130.07	84.719
134	0.0476942	0.0733032		0.344511	0.394973		106.657	60.4404		71.142	71.2307
135	0.26289	-0.0626735		0.975448	0.389112		109.344	89.1274		120.501	96.0244
136	-0.0262232	-0.097909		0.357972	0.29		93.1502	64.9088		94.806	75.7602
137	-0.076957	0.0815394		0.335548	0.331166		79.8053	69.2407		101.967	78.4264
138	0.533189	-0.09333		0.459938	0.351964		61.994	57.0742		49.8512	60.3042
139	-0.0368001	0.0589165		0.31392	0.37693		92.172	82.2253		77.0134	83.7825
140	0.200008	-0.0135893		0.557711	0.348146		98.3925	72.8449		73.001	67.8806
141	-0.0393418	0.0302294		0.336137	0.288051		50.8289	36.8386		41.9841	38.1004
142	-0.15875	0.104854		0.295137	0.362782		40.6504	29.0107		33.7997	30.5344
143	-0.185917	0.386669		0.228963	0.435767		61.341	52.7099		59.7076	54.6364
144	-0.138842	0.0393764		0.290873	0.341508		59.3158	45.5539		46.5334	46.0937
145	0.14406	-0.017467		0.337348	0.351879		42.3911	26.5017		33.7137	23.626
146	0.00988046	-0.0553184		0.324502	0.29826		42.9019	30.9685		40.1238	29.062
147	-0.238627	0.250296		0.239149	0.361061		40.244	28.2657		35.5451	26.2824
148	-0.185051	0.0644588		0.24279	0.329466		36.6813	34.8646		38.4131	33.8427
149	0.0645939	-0.0568891		0.316335	0.26647		34.4011	23.0113		30.5723	22.5369
150	0.324374	-0.180732		0.730251	0.1766		29.6355	17.1579		32.032	19.4991
151	-0.0533413	-0.063795		0.29485	0.276852		62.5186	34.0013		58.3898	35.0917
152	-0.0318526	0.137078		0.460161	0.237283		53.051	29.4762		57.6495	28.0175
153	-0.204399	0.264393		0.347035	0.316985		55.8839	31.2884		76.9623	34.0044
154	0.113968	-0.0802545		0.318855	0.217247		42.1732	27.0943		41.7469	24.1183
155	0.0488824	-0.0916745		0.264514	0.210434		47.7994	26.3195		46.542	22.6611
156	-0.0727647	-0.0888928		0.259991	0.159906		53.6153	25.9294		51.5729	23.7186
157	-0.0234263	-0.138597		0.242477	0.156245		48.2247	28.8897		47.2628	23.9745
158	-0.0453675	-0.0259579		0.163668	0.211813		53.9137	26.8811		51.9724	24.3216
159	-0.0384979	0.187342		0.307062	0.397528		39.0457	21.0465		30.6328	20.3437
160	0.126798	-0.0162869		0.359945	0.262264		25.9954	29.4907		25.7426	25.17
161	-0.256996	0.301382		0.225574	0.34403		44.8282	37.3852		39.39	32.1591
162	0.00703612	-0.0827692		0.313856	0.330793		104.649	43.9791		64.2807	39.6546
163	0.0395675	0.0305459		0.666758	0.230664		106.557	59.2479		64.906	68.3187
164	0.178921	0.0894505		0.698172	0.357041		76.7036	50.0313		53.6306	50.6237
165	0.0996483	0.0502835		0.410696	0.412363		62.8009	58.7998		62.3686	60.4241
166	0.403525	-0.150544		0.596121	0.294951		55.7993	59.001		63.6649	62.718
167	-0.0630464	-0.0881863		0.344374	0.288471		66.5815	54.1008		65.3594	55.5622
168	-0.0987896	0.0919266		0.423789	0.384698		99.7502	107.242		115.247	120.214
169	0.329437	-0.126375		1.00947	0.318255		95.7496	71.6713		115.61	85.5425
170	-0.0454482	-0.0352636		0.406814	0.327383		55.7426	50.9195		54.0742	55.725
171	0.117854	-0.0648576		0.391533	0.28661		52.513	47.1119		52.5657	50.1297
172	-0.107432	-0.0442143		0.212201	0.256423		38.6698	41.1285		41.5345	41.3653
173	0.0147459	-0.0731108		0.456879	0.352756		97.1222	69.2379		93.8646	71.4788
174	-0.0472657	-0.0281953		0.944117	0.287441		172.135	95.8375		150.059	106.849
175	0.205582	0.0658914		0.734504	0.239236		114.001	71.6812		113.862	78.0696
176	0.0575778	0.265506		0.749655	0.268641		57.1001	51.7667		50.6025	54.1531
177	-0.0637123	0.0939775		0.181147	0.457549		124.27	75.443		89.2578	77.2677
178	0.278641	0.0459816		1.40341	0.223822		137.034	56.3214		144.071	54.3789
179	0.428165	-0.00852286		0.988147	0.359031		86.2287	76.7715		98.3552	82.8912
180	-0.0308281	-0.0553126		0.00174855	0.193992		51.7696	55.6482		55.3234	59.7219
181	-0.0696106	-0.0598987		0.151824	0.161424		47.3416	58.4253		53.1696	62.6346
182	0.07663	0.0916964		0.286811	1.27927		63.2023	61.0845		65.6169	60.5003
183	0.0234282	-0.0453379		0.418416	0.187452		50.608	45.2411		46.4111	47.3337
184	0.0229989	-0.0578578		0.380009	0.227276		48.5921	42.8316		55.8537	47.6932
185	-0.0567898	0.0527868		0.202229	0.33732		71.2418	69.1016		72.9438	76.3436
186	-0.0140584	0.0485554		0.242148	0.319908		54.0819	75.8259		56.5911	80.8436
187	-0.00540332	-0.00810985		0.318944	0.329798		101.451	106.545		105.145	124.662
188	-0.127807	0.214405		0.256707	0.431569		84.6101	75.41		90.2251	94.2694
189	-0.141036	0.18212		0.30182	0.523893		66.3758	64.2122		81.0399	75.5186
190	-0.143333	0.0746413		0.238443	0.384066		80.6666	54.1949		92.5252	63.391
191	0.503508	-0.0918719		0.524482	0.206373		26.7192	23.5708		26.1555	26.5784
192	0.294851	-0.14247		0.378378	0.192342		28.5447	29.1052		33.0391	28.9611
193	-0.0103446	0.115316		0.344248	0.313398		57.6651	41.6752		52.0962	47.0813
194	0.0832112	0.124843		0.280147	0.390997		115.919	96.4254		126.678	112.341
195	-0.224014	-0.0749646		0.142086	0.246496		91.4938	100.95		110.107	116.74
196	-0.188411	0.294771		0.309767	0.350625		85.0899	90.3106		91.4307	111.806
197	-0.0558198	0.0209268		0.620023	0.855706		86.2478	82.5759		99.7908	101.307
198	0.288658	-0.0309962		1.34944	0.410771		90.4864	80.3134		100.028	97.2811
199	-0.106802	0.0446736		0.275636	0.267944		170.777	127.167		155.649	159.497
200	0.125549	-0.105355		0.562607	0.328772		182.272	138.675		139.838	149.871
201	-0.103302	0.0655507		0.417224	0.387327		175.792	183.399		152.255	168.019
202	0.172974	-0.0398623		0.609698	0.336529		218.398	114.545		185.547	131.592
203	0.236853	0.272966		0.555696	0.450287		260.877	142.972		189.626	110.59
204	0.12337	0.255176		0.392403	0.525368		192.513	217.445		137.604	189.885
205	-0.12089	-0.0200367		0.23794	0.484019		268.858	94.8427		215.585	110.213
206	0.047753	0.0599196		0.449441	0.458155		180.439	186.956		135.213	187.311
207	-0.0310023	0.105834		0.517859	0.43344		211.224	121.131		148.907	136.637
208	0.584536	0.0814747		0.582877	0.381041		258.032	125.317		185.922	120.094
209	-0.108047	-0.0674716		0.375685	0.209744		269.898	185.869		272.791	161.735
210	-0.117236	0.0249905		0.366589	0.299931		150.188	133.909		132.649	132.103
211	0.0215805	0.043333		0.420199	0.568772		248.283	169.384		238.435	154.472
212	0.105018	0.0501746		0.319832	0.375842		234.556	148.291		180.623	115.512
213	0.16209	-0.0802387		0.39662	0.289082		193.674	124.438		131.458	123.337
214	0.0669058	0.096199		0.395534	0.454223		228.224	171.966		180.951	131.998
215	0.0475523	0.0879182		0.326644	0.320347		187.348	165.527		193.605	117.427
216	-0.0104997	-0.0113362		0.535389	0.324118		172.273	163.276		154.915	157.133
217	-0.0738106	-0.0354675		0.220278	0.191283		36.8123	30.2931		37.2019	33.9132
218	-0.192414	0.00727146		0.274747	0.352071		42.6572	51.4135		46.2103	51.6851
219	0.477248	-0.0237355		0.490818	0.298943		45.0744	42.9513		48.2196	45.3994
220	0.231499	-0.0195497		0.47515	0.293429		54.6144	51.0735		58.1593	58.3093
221	-0.142614	-0.0620124		0.310735	0.282291		56.6834	53.7963		59.3453	56.7986
222	0.0673655	0.0860918		0.569621	0.50934		60.7758	51.7593		70.6404	58.0293
223	-0.065247	0.0101164		0.450608	0.378877		80.0715	69.9526		91.1122	88.5355
224	0.35782	-0.06422		0.975958	0.342927		81.5768	72.1025		105.164	87.0699
225	-0.0773308	0.0581343		0.326291	0.432323		135.826	120.711		157.566	144.208
226	0.662822	-0.145316		0.983843	0.247978		85.7096	85.5125		99.1063	89.1072
227	-0.0811972	0.0698655		0.264711	0.333607		97.276	64.2135		80.7582	73.0332
228	-0.075915	0.00119253		0.343568	0.320132		74.1072	72.4279		83.3768	73.8748
229	-0.155364	-0.0212462		0.223974	0.246694		100.442	76.4289		113.915	88.6148
230	-0.0693518	0.181383		0.269753	0.495066		106.553	94.2212		103.992	100.001
231	-0.124409	0.0944319		0.250698	0.339905		70.5078	79.5422		80.1623	75.9465
232	0.734449	-0.0985477		0.940427	0.275913		92.2713	79.805		103.587	81.4423
233	0.137412	-0.0724647		0.387818	0.230844		121.69	64.6715		121.238	78.1556
234	0.190732	0.0382183		0.410982	0.449443		73.6174	33.6604		55.112	40.3851
235	0.15773	0.358876		0.371306	0.729328		77.6206	44.9093		52.732	38.8753
236	0.0334734	-0.111403		0.3114	0.167118		68.7463	52.5129		72.8937	62.1576
237	-0.133845	-0.240278		0.148431	0.111696		60.0809	50.935		66.3727	53.4451
238	-0.156994	-0.229611		0.130541	0.0889504		53.6434	44.3211		58.3148	48.1518
239	-0.217565	-0.130483		0.112973	0.138592		63.0305	40.8142		59.6098	44.8714
240	-0.160416	-0.127926		0.172683	0.177421		56.6362	34.301		42.2868	36.7212
241	0.873826	-0.283298		0.640221	0.11547		34.9224	40.853		39.817	44.24
242	0.849344	-0.246078		0.617227	0.120052		44.3906	50.3362		41.9214	44.8972
243	-0.154628	-0.182682		0.170039	0.14648		74.8857	66.233		68.8071	66.1573
244	-0.185757	-0.0758779		0.134224	0.202301		72.085	41.9607		60.1981	46.6678
245	-0.173475	-0.117678		0.17254	0.192998		67.3287	39.2312		55.8355	49.1835
246	-0.108423	0.1119		0.332057	0.358508		95.5834	86.1757		89.4501	91.8213
Average	0.0713851	-0.0132314		0.434776	0.323334		90.6339	69.3579		86.3109	72.2986

## Sheet: Figure 4
Figure 4	Autocorrelation		NaN indicates autocorrelation not available
	trials lag #
electrode #	1	2	3	4	5	6	7	8	9	10
1	-0.00137916	0.00636537	0.00403508	-0.00915222	-0.0297406	0.00185371	0.0513093	0.0164644	0.00530689	0.0225557
2	-0.0903628	0.079531	0.00706164	-0.043929	0.0398274	-0.0457914	0.0837635	-0.0187771	-0.0166006	0.00781698
3	-0.00189392	0.0924841	0.000583595	-0.0640678	-0.0146136	0.0184257	0.0499619	-0.0122455	-0.0700593	0.0185597
4	-0.0426412	0.0525367	-0.0470209	-0.0398948	0.120177	-0.0862502	0.118864	-0.0280946	0.0258328	0.00497528
5	-0.017689	-0.0273696	0.00345263	-0.0381708	0.0762341	-0.00104516	-0.0304964	-0.0189619	0.0129402	0.0578278
6	-0.0125441	-0.0570537	-0.00830063	-0.0548658	-0.013686	-0.0810897	0.0415759	-0.0177479	0.0290384	0.0208823
7	0.0325874	0.0920615	0.033973	0.00417296	-0.0252317	0.0331013	0.0101389	-0.00789305	0.0516564	0.00668831
8	0.0319547	0.0337888	-0.00175933	-0.00551203	0.0112067	0.0432931	-0.00740023	0.0474573	-0.0276999	0.0451692
9	0.0684081	0.0430786	0.0254122	-0.0169027	-0.017209	0.00656724	0.027219	-0.0447614	0.0734858	0.032258
10	0.0122557	-0.0545542	-0.00179584	0.0106158	-0.0538285	0.0107828	0.0249507	0.00192269	-0.00164612	0.0650866
11	0.400906	0.289893	0.224038	0.243035	0.197807	0.181456	0.148146	0.131598	0.0888111	0.0826191
12	0.496592	0.396416	0.37569	0.336068	0.296167	0.250439	0.204786	0.243712	0.205765	0.148174
13	-0.0163332	0.0775783	0.00152381	-0.033364	-0.0194869	-0.032595	0.00637406	0.00507645	0.0080936	-0.0238599
14	0.0262346	0.0987518	0.0132951	-0.0174652	-0.0487574	-0.0133207	-0.00362284	-0.0267276	0.00807	-0.055664
15	-0.0504829	0.00403611	-0.0203834	-0.0696046	-0.0128538	0.0153002	0.11117	-0.0109667	0.0195712	-0.0285772
16	-0.00470734	0.0143365	-0.0432442	-0.00780302	0.00563488	0.034475	0.0258236	0.0890592	0.0785154	-0.0482228
17	NaN	NaN	NaN	NaN	NaN	NaN	NaN	NaN	NaN	NaN
18	0.00355348	0.00900044	0.0282194	-0.0510357	-0.0157616	-0.114141	-0.0135407	0.058637	-0.0669355	-0.0457963
19	0.0189465	-0.0266568	0.00522985	-0.0429445	0.0780435	0.0789557	-0.0331943	0.00185474	-0.0097085	0.00313519
20	-0.0364681	0.00461898	0.0370086	0.0539783	0.107423	-0.0505808	0.0850668	0.0555783	-0.0295068	0.0748664
21	0.0972264	0.0168783	-0.0252876	0.017987	-0.0570868	-0.0238353	-0.032177	-0.023371	0.116749	-0.0188308
22	0.0627336	-0.0554872	-0.0836255	-0.0654593	-0.0769303	0.00681804	-0.0103545	0.049997	0.0342334	0.0425614
23	0.0948959	0.0430347	-0.015407	0.00482452	0.0270063	0.0369185	0.0334164	-0.0194384	-0.0409537	0.00877874
24	-0.022391	-0.037399	0.0131404	-0.00367031	-0.0335976	-0.0391501	0.0257578	0.0210306	-0.0553052	-0.00108764
25	0.0193199	0.100089	0.001565	-0.0413347	0.0184852	-0.0284367	0.00495232	0.0686107	-0.0269997	0.000485945
26	-0.0347488	-0.0364072	0.0466029	-0.0350462	-0.0164212	-0.0282499	-0.045113	-0.0269351	-0.0219648	0.0175545
27	0.0229561	0.010865	0.105995	0.0618787	0.0287525	-0.00114453	0.045569	0.0235137	0.00236209	0.00598212
28	0.0841098	-0.0499654	-0.0765994	-0.000796626	-0.00577001	-0.0971316	-0.0117356	-0.0367285	-0.0242267	0.0403638
29	0.00415281	-0.00478983	0.0533818	0.0513181	0.00546122	-0.0256169	0.0651457	-0.0153294	-0.0175749	-0.0478496
30	-0.00477604	-0.0512153	-0.0161742	-0.0565823	0.0201347	-0.0523192	0.0486057	-0.00145174	0.00482474	0.0192738
31	-0.0192556	0.0588374	0.0788454	-0.0360985	0.0158139	-0.0870979	-0.0640879	0.0518264	-0.0877277	0.0341681
32	-0.0159873	-0.00933715	-0.0848051	-0.0169163	-0.00043588	-0.0112334	0.0250319	0.0483625	-0.00433236	-0.0879527
33	0.0192934	0.00159521	-0.012635	-0.0249159	-0.0546584	0.0415925	0.0268132	-0.00996725	0.036592	0.0110927
34	NaN	NaN	NaN	NaN	NaN	NaN	NaN	NaN	NaN	NaN
35	0.0111395	-0.014498	-0.0211978	-0.000167229	-0.0256993	-0.0575259	0.0129244	0.0116373	0.0190953	0.023591
36	0.0173182	-0.00640397	0.048089	-0.0191443	-0.0454395	-0.00850734	0.0314336	0.0111329	-0.0297174	0.0459336
37	NaN	NaN	NaN	NaN	NaN	NaN	NaN	NaN	NaN	NaN
38	0.0584851	-0.0311414	0.0287303	-0.0106585	-0.014257	0.0292092	0.0548779	0.000150468	0.0329561	-0.0519403
39	0.00363091	0.024204	0.0434096	0.00472272	-0.0113336	-0.00776551	-0.010707	-0.0260315	-0.00445484	0.0150394
40	0.023318	0.0186695	0.0204082	0.0190534	0.0449714	0.0326091	0.10157	0.0190769	-0.0121549	-0.00774404
41	-0.0335277	0.034941	-0.0188203	0.0394886	-0.0153458	0.0729824	0.075078	0.0756707	-0.0210496	0.00599213
42	-0.00673683	-0.0104635	0.052528	0.0413736	0.0244491	0.0544463	0.0217864	0.0152721	-0.0557819	0.105144
43	-0.00678685	0.048376	0.0074379	0.0116424	0.0354511	-0.103892	-0.0335901	0.0464614	-0.0257771	-0.0127567
44	-0.0551908	0.00822381	-0.0715527	0.0295132	0.0572364	-0.00159022	-0.0137552	0.0538681	-0.023157	0.0327192
45	0.0487859	0.0573333	0.0844818	0.0497311	0.0125798	0.0192605	-0.0412748	0.0134095	-0.00364655	0.0161235
46	NaN	NaN	NaN	NaN	NaN	NaN	NaN	NaN	NaN	NaN
47	0.0416096	-0.0199777	0.0784483	-0.0622749	0.0268126	0.0659537	0.0807898	0.0203531	0.00573088	0.00482995
48	0.0788403	-0.0118807	-0.0655184	-0.00616875	0.0537109	-0.00383196	-0.107591	-0.00506675	0.0421357	0.0538069
49	-0.0134238	0.0510599	0.0697774	0.0234293	0.00941833	0.0143499	0.0200474	-0.00449156	0.0668446	-0.0150168
50	0.0734544	-0.00658931	-0.00294513	-0.0662252	-0.0129511	-0.10715	-0.0843981	-0.111779	-0.0110024	-0.0159212
51	0.0184912	0.0330239	0.0119125	-0.0869532	-0.0936795	-0.00673878	-0.00941045	0.0482657	-0.0378444	0.0333091
52	0.0316526	-0.0161406	0.0973558	-0.0232999	0.000622209	-0.0109951	0.0087723	-0.0266851	0.00210249	0.0267013
53	0.0322246	-0.0101292	-0.0811311	-0.0843392	-0.0172546	-0.00201263	0.0499229	0.00678909	0.0512507	0.0361438
54	-0.0150228	0.00031401	-0.0477092	-0.000985257	0.023216	0.00529499	0.0129757	-0.00244555	-0.00473157	0.0307189
55	0.0573675	-0.00860473	-0.0283354	0.00505758	0.0399106	0.0241236	0.0178903	-0.00197579	0.0265426	0.0721819
56	NaN	NaN	NaN	NaN	NaN	NaN	NaN	NaN	NaN	NaN
57	-0.0172065	0.0329414	-0.0161968	0.0107907	0.0097634	-0.0217357	0.0420696	-0.0483667	0.00829926	-0.0320057
58	-0.00127006	0.0287895	0.0214441	0.00298543	0.0712317	-0.0582579	0.0118083	-0.0631538	0.0585359	-0.00487297
59	-0.0124768	-0.024506	0.0380291	-0.0637254	0.00407433	-0.011349	0.0343863	0.00775827	0.00686403	-0.00475277
60	0.100552	0.13804	0.0605342	0.0784131	0.0336024	-0.0194831	0.0228715	-0.00118215	0.120687	0.0058079
61	-0.0111287	0.0544672	0.0237966	0.0158556	0.0212801	-0.0143414	-0.0318935	-0.0265279	0.0378521	-0.0159044
62	0.0445588	0.0207885	0.0709468	0.0126683	0.0085802	-0.0183939	-0.0289991	-0.0233327	-0.00898195	-0.0255466
63	0.0665548	0.0217375	0.0162398	0.0295717	-0.0129677	0.0223982	-0.0170613	0.0181919	-0.0411662	-0.0367371
64	0.0352946	0.100667	-0.00488602	0.0082304	0.0463376	0.00452817	0.0446595	-0.0284437	-0.0357352	0.0239728
65	-0.0128312	0.0291953	-0.0318983	0.0431679	-0.00886523	0.0295438	0.0233106	0.013189	-0.00118763	-0.0305609
66	-0.00127537	-0.0131243	0.0514527	0.031046	-0.0266304	0.0138585	0.0289824	-0.0330992	-0.0372598	0.0156137
67	NaN	NaN	NaN	NaN	NaN	NaN	NaN	NaN	NaN	NaN
68	0.0281584	0.0449212	0.0215684	0.0331485	0.0764564	0.0624764	0.0432909	0.0151315	0.021579	-0.0221841
69	0.0193498	0.0274871	0.0448561	0.0296452	0.0235688	0.0260157	0.023114	-0.0104263	0.0198391	0.0219692
70	NaN	NaN	NaN	NaN	NaN	NaN	NaN	NaN	NaN	NaN
71	-0.00846306	-0.0171718	-0.049174	0.0888458	-0.0118877	0.0259621	-0.0268803	0.0202883	0.00839573	-0.0198383
72	0.0438191	0.0788754	0.0269145	0.114592	0.0772747	0.0783472	-0.0128919	0.0360396	0.0642016	0.0206186
73	-0.0112364	-0.0545068	-0.0181104	-0.0610361	0.0385809	-0.0560219	0.00788524	-0.0103253	-0.0670796	0.0610104
74	0.0239825	-0.0139415	-0.00435259	-0.00422463	0.0503568	0.0225374	0.0130438	0.0307645	0.0387988	-0.0112377
75	-0.0154385	-0.0200175	-0.0140706	-0.00778181	0.0368763	-0.0404966	-0.007256	-0.0102253	0.047874	-0.0249402
76	0.0234481	-0.018782	0.0520101	0.025632	-0.0272798	-0.0193278	0.0587082	0.0122279	-0.0394333	0.0366132
77	-0.0298397	-0.0226866	0.0514921	-0.0509414	0.00964931	-0.0244685	0.0371494	-0.00839606	0.0517255	-0.0533186
78	-0.0735585	-0.0119267	-0.0092788	-0.0347414	-0.00947187	0.0274631	-0.00950867	-0.0443973	0.0589103	-0.0355955
79	0.0704795	0.0605396	0.0412646	0.0225739	0.0231016	0.00518797	0.0601013	0.0200397	0.00145208	-0.0159742
80	0.00929911	0.0167919	0.0639203	0.00617546	0.0662503	0.0265732	-0.017223	0.00153512	0.000324966	-0.000729215
81	0.0240359	-0.0344535	0.0148766	-0.0112379	-0.022672	-0.0139332	-0.0161551	-0.00185318	-0.0359399	0.0202544
82	0.0662469	0.114535	0.0894853	0.00967443	0.0522548	0.0379894	0.0736172	0.0606862	0.0424878	0.0713155
83	0.0441599	0.0379859	0.00803332	0.0634156	0.0414841	0.0158864	0.0154924	0.0220766	0.0479908	0.00515887
84	0.0575885	0.0891823	0.0690411	0.0541476	0.0903659	0.0401534	0.0969637	0.0294014	0.0342381	0.0729925
85	0.111334	0.0217434	-0.0218092	0.0255583	0.0308053	-0.00402222	0.0323501	0.0427599	0.0554182	0.0926581
86	0.0320765	0.00656999	-0.0300202	-0.0252175	0.0246721	-0.0546038	-0.0153101	-0.0194197	0.00406353	0.0432918
87	-0.0222175	-0.0677712	0.0499455	-0.0395799	0.00996489	-0.016539	0.0147411	-0.0168309	-0.0403043	0.00781311
88	0.00174375	-0.0323131	0.021529	-0.00535586	0.0332515	0.0496562	0.00675447	0.0366472	-0.0243005	0.030081
89	-0.059356	-0.0172082	0.0583679	0.0378722	-0.0535179	0.0435841	0.0448391	-0.00586069	0.00669172	0.0679571
90	NaN	NaN	NaN	NaN	NaN	NaN	NaN	NaN	NaN	NaN
91	0.0270064	-0.0192212	0.00167763	0.0524989	0.0113547	-0.0239812	-0.0144557	-0.0015815	-0.0900834	0.0226289
92	0.0100431	-0.0453769	-0.0317358	0.0658606	-0.0682715	-0.119603	0.07658	0.0451733	0.00705711	-0.0211843
93	-0.0341992	0.00541322	-0.0370576	0.0885048	-0.0152757	-0.0506412	0.0342574	0.0714999	0.0522628	-0.0381425
94	-0.00753806	-0.0184416	0.0395801	-0.00283881	0.00874171	-0.0769844	0.05422	0.0483153	-0.0296678	0.02617
95	-0.00774934	0.0415533	0.0386277	0.0628309	-0.0193912	0.0111965	0.00548062	-0.00532652	0.00349987	-0.0504029
96	-0.0146608	-0.0641478	0.0387701	-0.008355	0.0184304	0.030034	-0.0799752	0.000321538	0.00491559	-0.0392553
97	-0.0871418	-0.0283134	0.00309188	0.0143177	-0.0443483	-0.0290008	0.00378098	-0.0200568	0.0878204	-0.0387206
98	0.0100482	0.0217073	0.0330668	-0.0132628	0.0223358	0.021318	-0.0432957	-0.0138452	0.0521343	-0.0486856
99	0.00455786	-0.0165001	-0.0102345	0.026253	-0.00478424	0.0225246	-0.0128316	-0.0515469	-0.00785476	0.0259061
100	NaN	NaN	NaN	NaN	NaN	NaN	NaN	NaN	NaN	NaN
101	0.0327741	0.0463149	0.0229872	0.0128982	0.0042558	0.0439032	-0.031179	-0.0448982	-0.020007	0.0120553
102	-0.000389221	0.108198	-0.00646184	0.0330635	-0.0547099	0.0246544	0.0254953	0.0063756	0.0178335	0.0154925
103	0.0736252	-0.000884652	0.0389369	-0.0633901	-0.0855349	-0.0135722	0.0203148	-0.0113789	-0.0839149	0.00174696
104	0.0780095	-0.00719037	0.00552097	-0.0647456	0.0324618	0.0822998	-0.070892	-0.043244	-0.0500043	-0.106809
105	0.0962544	-0.00775662	0.0175083	0.0314399	0.107633	0.0969771	-0.034057	0.0112184	0.0365571	-0.0699179
106	0.105353	-0.0505124	-0.00199099	0.0337906	0.0795052	-0.0257202	-0.0337556	-0.0568914	-0.00413027	0.101377
107	0.0465622	0.00900427	-0.00712463	-0.0289038	0.107861	-0.0390963	-0.0825451	-0.00903746	-0.0518291	0.0307803
108	0.223776	0.207142	0.216408	0.2161	0.188224	0.207878	0.263204	0.236546	0.191937	0.156552
109	0.360066	0.340711	0.333206	0.321162	0.290165	0.318457	0.34498	0.351952	0.362502	0.308396
110	-0.0560989	-0.028554	0.0363338	-0.0111286	0.0127554	0.0302737	-0.0461571	-0.0309653	-0.03644	0.023535
111	0.21175	0.244681	0.208552	0.237791	0.235397	0.25907	0.220545	0.205072	0.228188	0.230286
112	-0.0388281	0.0119051	-0.0819614	-0.0503683	-0.0139288	0.0451123	-0.0191193	0.0123565	-0.0138163	-0.0716351
113	0.0468279	-0.0794776	-0.0214845	-0.0309767	-0.00967894	0.0381016	0.0265549	-0.0115526	0.00776274	-0.051635
114	0.0151278	-0.0621542	0.032893	0.0073908	-0.0223525	0.0556259	-0.0819503	-0.00605032	0.0174351	0.0247244
115	0.0536962	0.000230223	0.00915612	-0.0294187	0.0337097	0.0504447	0.0417725	0.0146798	0.0722789	0.0949279
116	0.00608643	0.0444133	-0.0405798	0.0662704	0.0203653	-0.0222377	0.0336423	0.0261457	-0.0256156	0.0501031
117	0.0390379	-0.0391556	-0.0430877	0.0791968	-0.0112368	-0.0107092	-0.0860872	-0.0557278	0.00938034	0.0729193
118	0.0119026	0.0264214	0.023773	-0.0511753	-0.0411781	0.00999742	-0.0338055	-0.0596788	-0.0211423	0.00770901
119	0.0107345	0.0120246	0.00351296	0.0400657	-0.0597796	0.0848404	-0.0537158	-0.0978582	0.034781	0.0118547
120	-0.0077685	-0.112414	0.0627668	0.0402971	-0.00169821	-0.0161912	0.0710304	0.0346439	-0.0194788	0.0248784
121	0.0182696	-0.0109559	-0.00730257	0.0156414	-0.060363	0.034035	-0.00515464	-0.057763	0.0113421	0.00132704
122	0.0857706	0.0582201	0.0178154	-0.0160012	0.00588279	-0.020662	0.00274447	-0.0941944	-0.0380419	-0.0208069
123	NaN	NaN	NaN	NaN	NaN	NaN	NaN	NaN	NaN	NaN
124	0.00637514	-0.0336502	0.043192	0.021731	0.0335465	0.0543597	0.0445227	-0.00686311	-0.0830138	0.0297502
125	0.0994866	-0.00292317	-0.031063	-0.0356694	0.0254958	0.0967146	0.0114234	0.0060332	-0.0804557	-0.0711766
126	0.0363653	0.0992153	0.0305903	0.0874064	-0.0577357	-0.0787903	-0.0102706	0.0653868	-0.0668942	-0.0197501
127	NaN	NaN	NaN	NaN	NaN	NaN	NaN	NaN	NaN	NaN
128	0.0122806	0.00337134	-0.0309621	-0.0104268	-0.0203162	-0.028103	-0.00829574	0.0260466	-0.0287574	0.0183948
129	-0.027046	-0.0334368	0.0439823	-0.0182075	-0.056839	0.0347803	0.0591295	-0.0345151	0.0108019	0.00152281
130	0.0752182	0.00641406	0.0721208	0.0758191	0.00347381	-0.0063053	0.0104643	-0.0233988	0.0443842	-0.0144573
131	-0.00166305	0.0535006	0.0480296	0.0682592	0.0381341	0.0456703	0.00458062	-0.0599974	0.0227944	0.00580313
132	0.0323965	-0.0337522	0.0475696	-0.0226883	0.0340536	0.0165037	-0.0354351	-0.00174576	-0.0197522	-0.0401276
133	-0.00251854	-0.0645556	0.000835195	0.0557647	-0.0657165	0.0151638	-0.0018738	0.0041543	-0.0432825	0.0124087
134	0.0161083	-0.0535604	-0.00990449	-0.0101505	0.0140434	-0.00756391	0.0302475	0.0861929	-0.0725817	-0.0778748
135	0.0417334	0.0124069	-0.0511998	0.0469805	-0.00674723	0.0358165	0.0839229	0.00232364	0.071682	-0.0683249
136	NaN	NaN	NaN	NaN	NaN	NaN	NaN	NaN	NaN	NaN
137	-0.0206758	-0.0318226	-0.0237355	0.0209567	0.00867591	0.00719804	-0.0212959	-0.0207879	0.0490549	-0.0235038
138	-0.0628097	0.0515532	-0.00299243	0.00375661	0.0666132	0.055537	0.0735328	-0.103029	0.0228248	-0.0326599
139	NaN	NaN	NaN	NaN	NaN	NaN	NaN	NaN	NaN	NaN
140	-0.0523257	-0.011972	0.0410307	-0.0649681	-0.0759965	-0.0193016	-0.015246	0.038119	-0.0367133	0.00978181
141	0.00893012	-0.0046651	0.0831711	0.0163465	0.0489474	0.0237324	0.0822097	-0.0268445	0.0265402	-0.0229021
142	0.0656955	0.0697128	0.214932	0.0766333	0.127742	0.101144	0.0579217	0.0715695	0.0377984	0.113106
143	0.140766	0.187047	0.0765711	0.0660921	0.0712548	0.064619	-0.0266911	0.0326482	-0.00997197	0.101429
144	0.0201627	0.0413712	0.0708476	0.121312	0.0230443	-0.0294395	0.00908101	0.0241527	-0.0217969	0.0765535
145	0.0595897	0.0605777	0.148794	0.00576057	0.0433616	-0.00017747	0.0155522	-0.0752893	0.0369088	0.053395
146	-0.00985624	-0.0348264	-0.0750875	0.0542295	0.0208569	0.0450677	0.0105955	-0.0976873	0.0129159	0.0150042
147	0.522127	0.434676	0.506653	0.486849	0.443148	0.484751	0.486633	0.416987	0.457557	0.456906
148	-0.00588739	0.0307662	0.0168694	-0.0225606	-0.00923785	0.0374798	0.122776	0.0664965	0.0456533	0.039826
149	-0.0156908	-0.0668749	-0.0291288	-0.0311852	-0.0414129	-0.0111481	-0.00651581	-0.0122519	0.0165657	-0.0688004
150	0.0255188	0.0450551	0.0915313	0.018646	0.0593099	0.0352481	0.0269778	0.0154771	0.0876575	0.0339907
151	-0.0478302	0.0327557	0.00329211	0.00197142	0.00293023	-0.0713116	0.00412765	0.0351461	-0.0107437	0.0450912
152	0.0164694	0.0829541	0.0173865	-0.0137996	0.0771844	-0.0210548	0.0898314	0.0694196	0.0464645	0.061977
153	0.322549	0.355494	0.341526	0.28323	0.351779	0.275353	0.346632	0.289858	0.328158	0.314236
154	-0.0203673	0.0678338	0.0397953	0.0362019	0.0324984	0.0430173	-0.0110095	0.031521	0.0152764	-0.0365985
155	0.0196964	0.0334159	0.0576571	0.0328545	0.0377543	0.0432375	0.00481123	0.0357111	0.00318476	-0.0282708
156	0.0323045	-0.00789195	0.057929	0.0205198	0.0349815	0.0264333	0.00915959	0.0290284	0.000415369	-0.0166231
157	-0.0198261	-0.0531278	0.00600189	-0.0263156	0.0380767	-0.0322789	-0.0105425	-0.025366	-0.0103775	-0.0319347
158	0.000512583	-0.0797298	0.00503649	-0.0454399	0.0478864	-0.0136014	-0.0188663	0.00450085	-0.0188577	-0.0246101
159	NaN	NaN	NaN	NaN	NaN	NaN	NaN	NaN	NaN	NaN
160	0.119394	0.0120479	0.00167721	0.146348	0.0797275	-0.0238482	0.00304629	-0.0269382	-0.0288918	-0.0276691
161	0.226777	0.22065	0.221625	0.171528	0.212313	0.20987	0.213911	0.20998	0.309541	0.201504
162	0.0446317	0.0633046	0.0010614	0.0861431	0.0425684	0.0284533	0.00040144	0.0264322	-0.0552813	-0.0150503
163	0.114646	0.0273995	-0.016619	0.0291563	0.0769435	0.0122189	0.0365454	0.00961055	0.009507	-0.0486237
164	0.0392392	0.0228873	0.0301798	0.0373806	0.0843167	0.0195254	0.0250215	-0.00437601	0.00970076	-0.0525289
165	NaN	NaN	NaN	NaN	NaN	NaN	NaN	NaN	NaN	NaN
166	0.104562	0.0528658	0.0128506	0.0189307	0.0057742	-0.0412234	-0.0109674	-0.0317747	-0.0568218	0.0889189
167	0.0233712	-0.0100942	0.0229036	-0.0607791	0.0331227	-0.0101919	-0.0292452	-0.0365778	0.0292914	-0.0131879
168	0.0626239	0.000872938	0.0602941	0.00910846	-0.00443341	-0.00548611	0.0691145	0.00959145	0.039574	0.0353861
169	-0.0454971	-0.041341	-0.0476353	-0.0190713	6.71041e-06	0.0277149	0.0151406	0.0113479	0.0603081	-0.0200521
170	-0.0619748	0.0872495	0.122795	0.0204121	0.0314704	0.0312377	-0.0859143	0.0561158	0.0701728	-0.0796723
171	0.00148756	-0.00946387	0.0228214	-0.0470491	-0.0513301	0.041675	0.0193023	-0.0575815	0.0532691	0.0936343
172	NaN	NaN	NaN	NaN	NaN	NaN	NaN	NaN	NaN	NaN
173	-0.0253561	-0.0210602	-0.0479827	0.0223238	0.0190168	0.0347796	0.11546	-0.0393323	0.051614	-0.0363698
174	0.248238	0.163197	0.218844	0.202131	0.11159	0.0923297	0.0745265	0.0829093	0.08276	0.0461043
175	0.453379	0.341969	0.336818	0.348949	0.264477	0.261299	0.182683	0.186894	0.169732	0.142595
176	0.435635	0.303571	0.324698	0.31279	0.256738	0.29354	0.208699	0.174275	0.169263	0.160537
177	0.0172165	-0.0664304	-0.0140527	0.0361546	-0.0354593	-0.0191756	-0.00399906	-0.0197629	-0.000931971	0.0068514
178	0.0629936	0.0675501	0.0230694	0.0508224	0.0177977	0.00782091	-0.0130489	0.00483454	0.00422699	-0.0113694
179	0.0674609	0.0114263	0.0291815	0.0310199	0.0428862	0.0591548	-0.0359322	0.0120521	-0.0164118	0.049582
180	NaN	NaN	NaN	NaN	NaN	NaN	NaN	NaN	NaN	NaN
181	0.0667849	0.0596956	0.046352	0.00933218	-0.024684	-0.0285847	0.0151068	0.032703	0.000987991	0.0544764
182	0.00225121	0.0185269	0.0475637	-0.0037919	-0.001031	-0.0246324	0.0481368	-0.0114548	0.0247771	-0.0301571
183	0.0559437	0.0162799	0.0682497	0.0624193	0.0455585	0.0600883	0.0141133	0.0362494	0.0608543	0.0607065
184	0.0176198	0.0645135	0.00370505	0.000994361	0.0400715	0.0146714	0.00800714	0.0323326	-0.0475056	-0.0920083
185	-0.014793	-0.07037	0.141647	-0.0277357	0.00279955	0.0172435	-0.00938264	0.180075	0.04085	0.0230359
186	-0.0174979	0.0511268	-0.0312622	0.0401461	-0.0161464	-0.0651142	-0.000972232	-0.0338065	-0.0227564	0.0623809
187	-0.0651863	-0.0167939	-0.00921398	-0.00651548	0.0114892	-0.0494523	-0.0582491	0.0424331	-0.0620232	0.00396318
188	0.0592517	0.0904059	-0.00193942	-0.0574793	0.0594922	0.0224594	-0.00390233	0.0653804	-0.0355178	0.040178
189	0.079779	0.196779	0.0690337	0.083597	0.0782907	0.0458374	0.0853227	0.0750171	-0.00390157	0.0251743
190	-0.00934403	0.0907934	-0.00300857	0.0258785	0.0463831	-0.0182776	0.0644309	0.0412124	-0.0156103	0.0443612
191	0.196091	0.183987	0.199747	0.0881293	0.0952622	0.10273	0.140145	0.107535	0.102084	0.120775
192	0.09265	0.113047	0.0304421	0.0225118	0.138578	0.0512112	0.0668659	0.0498849	0.141206	-0.0310385
193	-0.0389907	-0.0272119	0.0501327	0.0295553	-0.0264055	0.024632	0.0745552	-0.0121595	-0.015387	0.0456646
194	-0.0374424	-0.0523874	-0.00335286	-0.00370372	-0.0447798	0.0513249	0.038938	0.0269391	-0.0543754	0.011359
195	NaN	NaN	NaN	NaN	NaN	NaN	NaN	NaN	NaN	NaN
196	0.19357	0.161844	0.170386	0.243687	0.164606	0.109149	0.132864	0.123277	0.0121324	0.0531617
197	NaN	NaN	NaN	NaN	NaN	NaN	NaN	NaN	NaN	NaN
198	0.0376504	0.0228585	0.0340212	-0.0765531	0.0632353	-0.0255894	-0.00179796	0.00616453	0.0299066	0.0394097
199	0.0312853	0.0518745	-0.0662771	0.112085	0.0203549	0.0323021	0.00824543	0.00800408	-0.0583396	0.0556489
200	-0.00680306	-0.00298051	0.0302331	-0.0395478	0.0646003	-0.048162	-0.026114	0.0476523	-0.0359595	-0.0487722
201	-0.0379657	-0.117185	-0.0365438	0.0116993	0.00566254	0.0446572	0.0520101	-0.0464479	0.0576042	-0.0526905
202	0.00794245	-0.0715983	-0.0092911	0.0957815	-0.0204462	-0.101768	-0.050573	0.0349297	0.0167122	-0.036103
203	0.139534	-0.0225391	-0.0307914	0.0167166	0.0187055	0.0841578	-0.0178598	0.004649	-0.0466653	-0.0574692
204	0.00593583	0.0131162	-0.104875	0.0614011	0.0328004	0.0519818	-0.0432733	0.0198653	0.0548157	-0.123854
205	0.0161901	0.00808382	-0.0252369	-0.0209537	0.00481461	-0.0168815	0.0942831	0.0848432	-0.0462502	-0.0341237
206	0.083892	-0.0476934	0.0100993	0.0759412	-0.0106394	-0.0888273	-0.0334712	0.0845203	0.0319304	-0.0580793
207	-0.000825014	-0.0682098	-0.0153695	0.0313578	0.0609473	-0.132446	-0.0219771	-0.0609243	0.0626434	0.0286266
208	0.0957726	0.00724863	-0.000592434	0.0354278	-0.0161039	-0.0326495	-0.066165	0.106238	-0.032585	-0.0633879
209	-0.0396098	-0.0232413	-0.0483767	-0.0927504	0.0252501	-0.00365924	0.0648008	-0.0301871	0.00682493	0.00231625
210	-0.0253126	0.0385401	0.018563	0.015059	0.10782	-0.000726819	-0.0205437	0.0555249	-0.0979968	-0.0355596
211	0.0339645	-0.0929218	0.0406252	0.0247219	-0.0304942	0.0616397	-0.0777856	-0.0114849	-0.0248504	-0.121807
212	0.0346976	0.000352671	-0.042602	0.090405	0.0202086	-0.0111922	0.0126845	0.135658	0.013419	-0.0177228
213	-0.104285	-0.00882034	0.0256168	0.0218807	0.0702815	-0.0988149	0.00857007	0.0403559	0.0209577	-0.115618
214	0.0618966	-0.0806171	-0.0623206	-0.059755	-0.0379999	-0.0421392	-0.0110178	0.0752001	0.0521696	-0.0620728
215	-0.0156415	-0.0659058	-0.0903426	-0.0284043	0.0578533	0.00233804	0.0188592	0.0347648	-0.0479743	-0.066666
216	0.0827673	-0.0489813	-0.0315586	-0.0115294	0.0994084	0.033832	-0.0812687	0.010982	-0.0659808	-0.0457704
217	-0.0347245	-0.0663746	0.00230507	-0.0405228	-0.00192366	0.0408555	-0.0617348	0.0105635	-0.0299956	-0.0588829
218	NaN	NaN	NaN	NaN	NaN	NaN	NaN	NaN	NaN	NaN
219	-0.038815	-0.0277782	0.0531682	0.0917232	0.0236127	0.0131712	-0.0481693	-0.0286843	0.0131613	0.0819764
220	-0.0764249	0.0645105	-0.0893877	0.0128719	-0.0573311	0.0645871	0.0163452	-0.00407395	0.0947442	0.0483126
221	-0.0238279	-0.0277061	-0.0456442	0.0297632	-0.0774605	-0.0190611	-0.0033006	0.0567223	-0.0206356	-0.0269586
222	NaN	NaN	NaN	NaN	NaN	NaN	NaN	NaN	NaN	NaN
223	-0.0367628	0.0139071	-0.000116951	-0.0463001	-0.0755383	0.0309361	0.00967647	-0.0075594	-0.0653086	-0.0387715
224	0.031307	-0.100855	-0.00562026	-0.00369606	0.0567533	0.0476302	-0.0944472	-0.0431667	0.0155689	-0.0514358
225	0.147152	0.0563111	0.028263	0.0281743	0.0616783	0.0315436	0.0714529	0.0150739	0.095441	0.0245474
226	0.339468	0.194468	0.147262	0.134299	0.124497	0.0941225	0.104611	0.0780061	0.0401979	0.0155445
227	0.26638	0.144147	0.108205	0.0875978	0.0776768	0.0868702	0.0722684	0.0574424	0.0285928	0.0332191
228	NaN	NaN	NaN	NaN	NaN	NaN	NaN	NaN	NaN	NaN
229	0.00867888	-0.0283831	0.0342866	0.0295213	-0.0170535	0.0110826	0.0625353	0.0216576	-0.00210596	-0.0155065
230	0.0147374	0.00360622	0.0306889	-0.0406248	0.0260987	0.0719069	-0.0616793	-0.00333308	-0.00320295	-0.0590299
231	NaN	NaN	NaN	NaN	NaN	NaN	NaN	NaN	NaN	NaN
232	0.0572917	0.00632182	0.0419461	-0.00447375	-0.00682905	-0.0148189	0.0314676	-0.00695229	0.0876173	0.0393579
233	-0.00764691	0.0170529	0.0212557	0.031065	0.0577988	-0.040433	0.0332858	0.00224355	0.00654845	-0.0127527
234	0.178128	0.0282901	0.0493402	0.0717245	-0.00790833	0.0461064	0.0542782	0.0228678	0.0245565	0.0426763
235	0.404049	0.152474	0.154088	0.143459	0.0943927	0.0727514	0.0731142	0.0179517	0.057023	0.0345816
236	0.019191	0.0277762	0.00892122	0.0144947	-0.0529738	-0.0511344	0.0349234	-0.0543016	0.0313599	-0.00581387
237	0.0081904	-0.0851594	0.00115933	-0.0615461	0.091766	-0.0214029	-0.0732008	0.0502739	-0.0278758	0.0311635
238	0.281881	0.206347	0.174077	0.130657	0.137187	0.117333	0.0861572	0.0844628	0.0230671	0.098657
239	0.0886915	0.036472	0.0542625	-0.0541149	0.067973	0.0729049	0.0076483	0.010009	-0.00120403	0.0267295
240	0.253455	0.207779	0.194785	0.115548	0.107788	0.115956	0.0944425	0.123906	0.0742994	0.0420201
241	0.568113	0.394263	0.319718	0.189556	0.150969	0.0872859	0.123375	0.126844	0.130272	0.166425
242	0.433429	0.281512	0.276221	0.170207	0.122657	0.108751	0.130822	0.168428	0.146803	0.16574
243	0.0029243	-0.120948	-0.00497446	-0.0586457	0.0200958	-0.0239959	-0.0271093	0.0786513	-0.0463877	-0.0397806
244	0.0354576	-0.0400854	0.0838872	-0.0768077	-0.0413918	-0.0772561	-0.0134412	0.0338976	0.0103934	0.0280032
245	0.243477	0.165473	0.148306	0.0029719	0.0975241	0.0582897	0.0751883	0.0169814	0.0631668	0.106192
246	0.157463	0.0423608	0.0385349	0.00196083	-0.0257806	0.032171	0.0238947	-0.0274297	-0.0394931	-0.0419684
